# Supplementary material for: catena-Poly[[bis­(3,5-dicarboxy­benzo­ato)cobalt(II)]-μ-4,4′-bipyridine]
Source: Acta Crystallogr Sect E Struct Rep Online. 2008 Oct 15;64(Pt 11):m1400. doi: 10.1107/S1600536808032558 (PMC2959783; doi:10.1107/S1600536808032558)
Supplement: Supplementary file 1 [file e-64-m1400-sup1.cif]

##############################################################################
###                                                                        ###
###        Electronic paper (Acta Crystallographica Section E)             ###
###                                                                        ###
##############################################################################
#                                                                            #
# This CIF contains the data in a paper accepted for publication in Acta     #
# Crystallographica Section E. It conforms to the requirements of Notes      #
# for Authors for Section E, and has been peer reviewed under the auspices   #
# of the IUCr Commission on Journals.                                        #
#                                                                            #
# Full details of the Crystallographic Information File format               #
# are given in the paper "The Crystallographic Information File (CIF):       #
# a New Standard Archive File for Crystallography" by S. R. Hall, F. H.      #
# Allen and I. D. Brown [Acta Cryst. (1991), A47, 655-685].                  #
#                                                                            #
# The current version of the core CIF dictionary is obtainable from          #
# ftp://ftp.iucr.org/pub/cif_core.dic. The current version number is 2.4.    #
#                                                                            #
# Software is freely available for graphical display of the structure(s) in  #
# this CIF.  For information consult the CIF home page http://www.iucr.org/  #
# cif/home.html                                                              #
#                                                                            #
# This file may be used for bona fide research purposes within the           #
# scientific community so long as proper attribution is given to the journal # 
# article from which it was obtained.                                        #
#                                                                            #
##############################################################################
                                             
data_global
_audit_creation_method     'form.cif (version 2.0)'
_journal_data_validation_number     ?
_journal_date_recd_electronic     2008-10-07
_journal_date_accepted     2008-10-08
_journal_name_full     'Acta Crystallographica, Section E'
_journal_year     2008
_journal_volume     64
_journal_issue     11
_journal_page_first     m1400
_journal_page_last     m1400
_journal_paper_category     QM
_journal_coeditor_code     HB2815
_publ_contact_author_name     'Han, Qiuxia'
_publ_contact_author_address
;
      Basic Experiment Teaching Center,
      Henan University, Kaifeng 475004,
      P.R.China
;
_publ_contact_author_email     'hdhqx@henu.edu.cn'
_publ_contact_author_fax     ?
_publ_contact_author_phone     ?
_publ_section_title
;
<i>catena</i>-Poly[[bis(3,5-dicarboxybenzoato)cobalt(II)]-\m-4,4'-bipyridine]
;
loop_
    _publ_author_name
    _publ_author_address
    'Ling, Chun-sheng'
;
Pharmaceutical College of Henan University
Kaifeng 475004
People's Republic of China
;
    'Han, Qiu-xia'
;
Basic Experiment Teaching Center
Henan University
Kaifeng 475004
People's Republic of China
;
data_I
_audit_creation_method     SHELXL-97
_chemical_name_systematic
;
catena-Poly[[bis(3,5-dicarboxybenzoato)cobalt(II)]-\m-4,4'-bipyridine]
;
_chemical_name_common     ?
_chemical_formula_moiety     'C28 H18 Co N2 O12'
_chemical_formula_sum     'C28 H18 Co N2 O12'
_chemical_formula_iupac     '[Co (C9 H5 O6)2 (C10 H8 N2)]'
_chemical_formula_weight     633.37
_chemical_melting_point     ?
_symmetry_cell_setting     Monoclinic
_symmetry_space_group_name_H-M     'C 2/c'
_symmetry_space_group_name_Hall     '-C 2yc'
loop_
    _symmetry_equiv_pos_as_xyz
    'x, y, z'
    '-x, y, -z+1/2'
    'x+1/2, y+1/2, z'
    '-x+1/2, y+1/2, -z+1/2'
    '-x, -y, -z'
    'x, -y, z-1/2'
    '-x+1/2, -y+1/2, -z'
    'x+1/2, -y+1/2, z-1/2'
_cell_length_a     10.6682(7)
_cell_length_b     11.0490(7)
_cell_length_c     22.6563(14)
_cell_angle_alpha     90.00
_cell_angle_beta     101.4010(10)
_cell_angle_gamma     90.00
_cell_volume     2617.9(3)
_cell_formula_units_Z     4
_cell_measurement_reflns_used     1750
_cell_measurement_theta_min     2.68
_cell_measurement_theta_max     25.88
_cell_measurement_temperature     293(2)
_exptl_crystal_description     Block
_exptl_crystal_colour     Purple
_exptl_crystal_size_max     0.18
_exptl_crystal_size_mid     0.15
_exptl_crystal_size_min     0.13
_exptl_crystal_density_diffrn     1.607
_exptl_crystal_density_meas     ?
_exptl_crystal_density_method     'not measured'
_exptl_crystal_F_000     1292
_exptl_absorpt_coefficient_mu     0.729
_exptl_absorpt_correction_type     multi-scan
_exptl_absorpt_process_details     '(SADABS; Sheldrick, 2001)'
_exptl_absorpt_correction_T_min     0.880
_exptl_absorpt_correction_T_max     0.911
_exptl_special_details
;
;
_diffrn_ambient_temperature     293(2)
_diffrn_radiation_type     MoK\a
_diffrn_radiation_wavelength     0.71073
_diffrn_radiation_source     'fine-focus sealed tube'
_diffrn_radiation_monochromator     graphite
_diffrn_measurement_device_type     'Bruker SMART CCD'
_diffrn_measurement_method     \w
_diffrn_detector_area_resol_mean     ?
_diffrn_reflns_number     7123
_diffrn_reflns_av_R_equivalents     0.0312
_diffrn_reflns_av_sigmaI/netI     0.0373
_diffrn_reflns_theta_min     2.68
_diffrn_reflns_theta_max     26.00
_diffrn_reflns_theta_full     26.00
_diffrn_measured_fraction_theta_max     0.998
_diffrn_measured_fraction_theta_full     0.998
_diffrn_reflns_limit_h_min     -13
_diffrn_reflns_limit_h_max     13
_diffrn_reflns_limit_k_min     -13
_diffrn_reflns_limit_k_max     13
_diffrn_reflns_limit_l_min     -27
_diffrn_reflns_limit_l_max     15
_diffrn_standards_number     ?
_diffrn_standards_interval_count     ?
_diffrn_standards_interval_time     ?
_diffrn_standards_decay_%     ?
_refine_special_details
;
Refinement of <i>F</i>^2^ against ALL reflections. The weighted <i>R</i>-factor
<i>wR</i> and goodness of fit <i>S</i> are based on <i>F</i>^2^, conventional
<i>R</i>-factors <i>R</i> are based on <i>F</i>, with <i>F</i> set to zero for
negative <i>F</i>^2^. The threshold expression of <i>F</i>^2^ >
\s(<i>F</i>^2^) is used only for calculating <i>R</i>-factors(gt) <i>etc</i>.
and is not relevant to the choice of reflections for refinement.
<i>R</i>-factors based on <i>F</i>^2^ are statistically about twice as large
as those based on <i>F</i>, and <i>R</i>- factors based on ALL data will be
even larger.
;
_reflns_number_total     2579
_reflns_number_gt     2051
_reflns_threshold_expression     I>2\s(I)
_refine_ls_structure_factor_coef     Fsqd
_refine_ls_matrix_type     full
_refine_ls_R_factor_all     0.0528
_refine_ls_R_factor_gt     0.0380
_refine_ls_wR_factor_gt     0.0924
_refine_ls_wR_factor_ref     0.0983
_refine_ls_goodness_of_fit_ref     1.016
_refine_ls_restrained_S_all     1.039
_refine_ls_number_reflns     2579
_refine_ls_number_parameters     197
_refine_ls_number_restraints     7
_refine_ls_hydrogen_treatment     constr
_refine_ls_weighting_scheme     calc
_refine_ls_weighting_details
         'calc w=1/[\s^2^(Fo^2^)+(0.0508P)^2^+1.9201P] where P=(Fo^2^+2Fc^2^)/3'
_atom_sites_solution_hydrogens     'difmap and geom'
_atom_sites_solution_primary     direct
_atom_sites_solution_secondary     difmap
_refine_ls_shift/su_max     0.001
_refine_ls_shift/su_mean     0.000
_refine_diff_density_max     0.305
_refine_diff_density_min     -0.732
_refine_ls_extinction_method     none
_refine_ls_extinction_coef     ?
loop_
    _atom_type_symbol
    _atom_type_description
    _atom_type_scat_dispersion_real
    _atom_type_scat_dispersion_imag
    _atom_type_scat_source
    'C' 'C' 0.0033 0.0016
                         'International Tables Vol C Tables 4.2.6.8 and 6.1.1.4'
    'H' 'H' 0.0000 0.0000
                         'International Tables Vol C Tables 4.2.6.8 and 6.1.1.4'
    'Co' 'Co' 0.3494 0.9721
                         'International Tables Vol C Tables 4.2.6.8 and 6.1.1.4'
    'N' 'N' 0.0061 0.0033
                         'International Tables Vol C Tables 4.2.6.8 and 6.1.1.4'
    'O' 'O' 0.0106 0.0060
                         'International Tables Vol C Tables 4.2.6.8 and 6.1.1.4'
_computing_data_collection     'SMART (Bruker, 2001)'
_computing_cell_refinement     'SAINT-Plus (Bruker, 2001)'
_computing_data_reduction     'SAINT-Plus (Bruker, 2001)'
_computing_structure_solution     'SHELXS97 (Sheldrick, 2008)'
_computing_structure_refinement     'SHELXL97 (Sheldrick, 2008)'
_computing_molecular_graphics     'PLATON (Spek, 2003)'
_computing_publication_material     'PLATON (Spek, 2003)'
loop_
    _atom_site_type_symbol
    _atom_site_label
    _atom_site_fract_x
    _atom_site_fract_y
    _atom_site_fract_z
    _atom_site_U_iso_or_equiv
    _atom_site_adp_type
    _atom_site_calc_flag
    _atom_site_refinement_flags
    _atom_site_occupancy
    _atom_site_disorder_assembly
    _atom_site_disorder_group
    Co Co1 0.5000 0.64801(3) 0.2500 0.01788(9) Uani d SU 1 . .
    O O1 0.60733(12) 0.64666(13) 0.18575(6) 0.0280(3) Uani d U 1 . .
    O O2 0.40351(13) 0.65638(14) 0.14327(6) 0.0347(4) Uani d . 1 . .
    O O3 0.30786(17) 0.7752(2) -0.06851(8) 0.0661(6) Uani d . 1 . .
    H H3 0.2523 0.7863 -0.0982 0.099 Uiso d R 1 . .
    O O4 0.39825(18) 0.6736(2) -0.13349(8) 0.0692(6) Uani d . 1 . .
    O O5 0.85792(15) 0.55679(17) -0.04477(7) 0.0509(5) Uani d . 1 . .
    H H5 0.9287 0.5390 -0.0439 0.076 Uiso d R 1 . .
    O O6 0.91135(16) 0.5199(2) 0.05406(8) 0.0591(6) Uani d . 1 . .
    N N1 0.5000 0.4678(2) 0.2500 0.0232(4) Uani d SU 1 . .
    N N2 0.5000 -0.1726(2) 0.2500 0.0274(6) Uani d S 1 . .
    C C1 0.55508(19) 0.64578(18) 0.07857(9) 0.0281(5) Uani d . 1 . .
    C C2 0.67509(19) 0.60572(19) 0.07160(9) 0.0298(5) Uani d . 1 . .
    H H2 0.7360 0.5843 0.1053 0.036 Uiso calc R 1 . .
    C C3 0.70461(19) 0.5975(2) 0.01464(10) 0.0306(5) Uani d . 1 . .
    C C4 0.6137(2) 0.6293(2) -0.03605(10) 0.0338(5) Uani d . 1 . .
    H H4 0.6326 0.6222 -0.0742 0.041 Uiso calc R 1 . .
    C C5 0.4946(2) 0.6717(2) -0.02928(10) 0.0329(5) Uani d . 1 . .
    C C6 0.4664(2) 0.6797(2) 0.02785(10) 0.0327(5) Uani d . 1 . .
    H H6 0.3867 0.7084 0.0322 0.039 Uiso calc R 1 . .
    C C7 0.51892(19) 0.65013(18) 0.13895(9) 0.0265(5) Uani d . 1 . .
    C C8 0.8332(2) 0.5551(2) 0.00808(10) 0.0362(6) Uani d . 1 . .
    C C9 0.3971(2) 0.7059(2) -0.08302(10) 0.0392(6) Uani d . 1 . .
    C C10 0.4034(2) 0.40519(19) 0.21766(10) 0.0321(5) Uani d . 1 . .
    H H10 0.3356 0.4477 0.1947 0.039 Uiso calc R 1 . .
    C C11 0.3993(2) 0.28136(19) 0.21669(10) 0.0330(5) Uani d . 1 . .
    H H11 0.3295 0.2414 0.1938 0.040 Uiso calc R 1 . .
    C C12 0.5000 0.2156(3) 0.2500 0.0284(7) Uani d S 1 . .
    C C13 0.5000 0.0812(3) 0.2500 0.0269(7) Uani d S 1 . .
    C C14 0.38822(19) 0.01470(19) 0.23157(10) 0.0333(5) Uani d . 1 . .
    H H14 0.3108 0.0547 0.2192 0.040 Uiso calc R 1 . .
    C C15 0.3916(2) -0.1093(2) 0.23148(10) 0.0328(5) Uani d . 1 . .
    H H15 0.3158 -0.1514 0.2181 0.039 Uiso calc R 1 . .
loop_
    _atom_site_aniso_label
    _atom_site_aniso_U_11
    _atom_site_aniso_U_22
    _atom_site_aniso_U_33
    _atom_site_aniso_U_12
    _atom_site_aniso_U_13
    _atom_site_aniso_U_23
    Co1 0.02150(17) 0.01328(16) 0.01973(17) 0.000 0.00619(13) 0.000
    O1 0.0246(6) 0.0345(8) 0.0250(7) 0.0022(6) 0.0052(5) 0.0008(6)
    O2 0.0252(7) 0.0480(9) 0.0314(8) 0.0040(7) 0.0071(6) 0.0026(7)
    O3 0.0446(10) 0.1163(17) 0.0354(10) 0.0378(11) 0.0033(8) 0.0035(10)
    O4 0.0557(11) 0.1214(18) 0.0293(10) 0.0270(12) 0.0052(8) -0.0022(10)
    O5 0.0367(8) 0.0734(12) 0.0478(10) 0.0152(8) 0.0210(7) 0.0025(9)
    O6 0.0376(9) 0.0938(15) 0.0466(10) 0.0261(9) 0.0100(8) 0.0094(10)
    N1 0.0263(7) 0.0191(7) 0.0246(7) 0.000 0.0062(6) 0.000
    N2 0.0268(12) 0.0246(13) 0.0313(13) 0.000 0.0072(10) 0.000
    C1 0.0268(10) 0.0300(10) 0.0276(10) 0.0007(9) 0.0057(8) -0.0005(9)
    C2 0.0250(10) 0.0327(11) 0.0308(11) 0.0034(9) 0.0030(9) 0.0013(9)
    C3 0.0254(10) 0.0333(11) 0.0335(11) 0.0015(9) 0.0070(9) -0.0025(9)
    C4 0.0294(10) 0.0441(13) 0.0296(11) 0.0011(10) 0.0097(9) -0.0015(10)
    C5 0.0289(11) 0.0410(13) 0.0288(11) 0.0011(9) 0.0054(9) 0.0003(9)
    C6 0.0256(10) 0.0413(12) 0.0320(12) 0.0031(9) 0.0071(9) -0.0010(10)
    C7 0.0259(10) 0.0244(10) 0.0291(10) 0.0014(8) 0.0050(8) 0.0002(9)
    C8 0.0297(11) 0.0435(13) 0.0369(13) 0.0022(10) 0.0100(10) -0.0008(10)
    C9 0.0292(11) 0.0614(15) 0.0284(12) 0.0044(11) 0.0092(9) 0.0027(11)
    C10 0.0317(11) 0.0265(11) 0.0370(12) 0.0027(9) 0.0042(9) 0.0031(9)
    C11 0.0310(11) 0.0271(11) 0.0391(12) -0.0005(9) 0.0030(9) -0.0002(9)
    C12 0.0267(14) 0.0246(15) 0.0354(16) 0.000 0.0096(12) 0.000
    C13 0.0270(14) 0.0238(15) 0.0300(16) 0.000 0.0057(12) 0.000
    C14 0.0246(10) 0.0265(11) 0.0464(13) 0.0007(9) 0.0015(10) 0.0022(10)
    C15 0.0241(10) 0.0276(11) 0.0456(13) -0.0015(9) 0.0044(10) 0.0006(10)
_geom_special_details
;
All e.s.d.'s (except the e.s.d. in the dihedral angle between two l.s. planes)
are estimated using the full covariance matrix. The cell e.s.d.'s are taken
into account individually in the estimation of e.s.d.'s in distances, angles
and torsion angles; correlations between e.s.d.'s in cell parameters are only
used when they are defined by crystal symmetry. An approximate (isotropic)
treatment of cell e.s.d.'s is used for estimating e.s.d.'s involving l.s.
planes.
;
loop_
    _geom_bond_atom_site_label_1
    _geom_bond_atom_site_label_2
    _geom_bond_site_symmetry_2
    _geom_bond_distance
    _geom_bond_publ_flag
    Co1 N2 1_565 1.982(2) y
    Co1 N1 . 1.992(2) y
    Co1 O1 2_655 2.0221(14) ?
    Co1 O1 . 2.0221(14) y
    Co1 O2 2_655 2.4354(13) ?
    Co1 O2 . 2.4354(13) y
    O1 C7 . 1.273(2) ?
    O2 C7 . 1.256(2) ?
    O3 C9 . 1.314(3) ?
    O3 H3 . 0.8127 ?
    O4 C9 . 1.200(3) ?
    O5 C8 . 1.276(3) ?
    O5 H5 . 0.7761 ?
    O6 C8 . 1.260(3) ?
    N1 C10 . 1.333(2) ?
    N1 C10 2_655 1.333(2) ?
    N2 C15 2_655 1.346(2) ?
    N2 C15 . 1.346(2) ?
    N2 Co1 1_545 1.982(2) ?
    C1 C6 . 1.388(3) ?
    C1 C2 . 1.393(3) ?
    C1 C7 . 1.494(3) ?
    C2 C3 . 1.390(3) ?
    C2 H2 . 0.9300 ?
    C3 C4 . 1.393(3) ?
    C3 C8 . 1.485(3) ?
    C4 C5 . 1.391(3) ?
    C4 H4 . 0.9300 ?
    C5 C6 . 1.389(3) ?
    C5 C9 . 1.485(3) ?
    C6 H6 . 0.9300 ?
    C10 C11 . 1.369(3) ?
    C10 H10 . 0.9300 ?
    C11 C12 . 1.390(3) ?
    C11 H11 . 0.9300 ?
    C12 C11 2_655 1.390(3) ?
    C12 C13 . 1.485(4) ?
    C13 C14 . 1.392(2) ?
    C13 C14 2_655 1.392(2) ?
    C14 C15 . 1.371(3) ?
    C14 H14 . 0.9300 ?
    C15 H15 . 0.9300 ?
loop_
    _geom_angle_atom_site_label_1
    _geom_angle_atom_site_label_2
    _geom_angle_atom_site_label_3
    _geom_angle_site_symmetry_1
    _geom_angle_site_symmetry_3
    _geom_angle
    _geom_angle_publ_flag
    N2 Co1 N1 1_565 . 180.0 ?
    N2 Co1 O1 1_565 2_655 90.42(4) ?
    N1 Co1 O1 . 2_655 89.58(4) ?
    N2 Co1 O1 1_565 . 90.42(4) ?
    N1 Co1 O1 . . 89.58(4) ?
    O1 Co1 O1 2_655 . 179.16(8) ?
    C7 O1 Co1 . . 99.65(12) ?
    C9 O3 H3 . . 109.1 ?
    C8 O5 H5 . . 110.6 ?
    C10 N1 C10 . 2_655 117.5(2) ?
    C10 N1 Co1 . . 121.23(12) ?
    C10 N1 Co1 2_655 . 121.23(12) ?
    C15 N2 C15 2_655 . 117.4(2) ?
    C15 N2 Co1 2_655 1_545 121.30(12) ?
    C15 N2 Co1 . 1_545 121.30(12) ?
    C6 C1 C2 . . 118.9(2) ?
    C6 C1 C7 . . 119.49(18) ?
    C2 C1 C7 . . 121.58(18) ?
    C3 C2 C1 . . 120.52(19) ?
    C3 C2 H2 . . 119.7 ?
    C1 C2 H2 . . 119.7 ?
    C2 C3 C4 . . 120.00(19) ?
    C2 C3 C8 . . 119.79(18) ?
    C4 C3 C8 . . 120.2(2) ?
    C5 C4 C3 . . 119.7(2) ?
    C5 C4 H4 . . 120.1 ?
    C3 C4 H4 . . 120.1 ?
    C6 C5 C4 . . 119.72(19) ?
    C6 C5 C9 . . 120.1(2) ?
    C4 C5 C9 . . 120.2(2) ?
    C1 C6 C5 . . 121.1(2) ?
    C1 C6 H6 . . 119.5 ?
    C5 C6 H6 . . 119.5 ?
    O2 C7 O1 . . 120.87(19) ?
    O2 C7 C1 . . 120.51(18) ?
    O1 C7 C1 . . 118.62(17) ?
    O6 C8 O5 . . 123.7(2) ?
    O6 C8 C3 . . 119.2(2) ?
    O5 C8 C3 . . 117.11(19) ?
    O4 C9 O3 . . 123.8(2) ?
    O4 C9 C5 . . 124.6(2) ?
    O3 C9 C5 . . 111.60(19) ?
    N1 C10 C11 . . 123.1(2) ?
    N1 C10 H10 . . 118.5 ?
    C11 C10 H10 . . 118.5 ?
    C10 C11 C12 . . 119.7(2) ?
    C10 C11 H11 . . 120.2 ?
    C12 C11 H11 . . 120.2 ?
    C11 C12 C11 2_655 . 116.9(3) ?
    C11 C12 C13 2_655 . 121.54(13) ?
    C11 C12 C13 . . 121.54(13) ?
    C14 C13 C14 . 2_655 116.3(3) ?
    C14 C13 C12 . . 121.83(13) ?
    C14 C13 C12 2_655 . 121.83(13) ?
    C15 C14 C13 . . 120.4(2) ?
    C15 C14 H14 . . 119.8 ?
    C13 C14 H14 . . 119.8 ?
    N2 C15 C14 . . 122.7(2) ?
    N2 C15 H15 . . 118.7 ?
    C14 C15 H15 . . 118.7 ?
loop_
    _geom_torsion_atom_site_label_1
    _geom_torsion_atom_site_label_2
    _geom_torsion_atom_site_label_3
    _geom_torsion_atom_site_label_4
    _geom_torsion_site_symmetry_1
    _geom_torsion_site_symmetry_2
    _geom_torsion_site_symmetry_3
    _geom_torsion_site_symmetry_4
    _geom_torsion
    _geom_torsion_publ_flag
    N2 Co1 O1 C7 1_565 . . . -88.18(11) ?
    N1 Co1 O1 C7 . . . . 91.82(11) ?
    O1 Co1 O1 C7 2_655 . . . 91.82(12) ?
    N2 Co1 N1 C10 1_565 . . .  -14E1(2)
                                       ?
    O1 Co1 N1 C10 2_655 . . . 83.93(12) ?
    O1 Co1 N1 C10 . . . . -96.07(12) ?
    N2 Co1 N1 C10 1_565 . . 2_655  4E1(2)
                                         ?
    O1 Co1 N1 C10 2_655 . . 2_655 -96.07(12) ?
    O1 Co1 N1 C10 . . . 2_655 83.93(12) ?
    C6 C1 C2 C3 . . . . -1.3(3) ?
    C7 C1 C2 C3 . . . . 177.20(19) ?
    C1 C2 C3 C4 . . . . -0.1(3) ?
    C1 C2 C3 C8 . . . . 179.8(2) ?
    C2 C3 C4 C5 . . . . 1.4(3) ?
    C8 C3 C4 C5 . . . . -178.4(2) ?
    C3 C4 C5 C6 . . . . -1.3(3) ?
    C3 C4 C5 C9 . . . . 180.0(2) ?
    C2 C1 C6 C5 . . . . 1.5(3) ?
    C7 C1 C6 C5 . . . . -177.08(19) ?
    C4 C5 C6 C1 . . . . -0.2(3) ?
    C9 C5 C6 C1 . . . . 178.6(2) ?
    Co1 O1 C7 O2 . . . . 1.9(2) ?
    Co1 O1 C7 C1 . . . . -177.68(15) ?
    C6 C1 C7 O2 . . . . 16.6(3) ?
    C2 C1 C7 O2 . . . . -161.9(2) ?
    C6 C1 C7 O1 . . . . -163.76(19) ?
    C2 C1 C7 O1 . . . . 17.7(3) ?
    C2 C3 C8 O6 . . . . 4.3(3) ?
    C4 C3 C8 O6 . . . . -175.8(2) ?
    C2 C3 C8 O5 . . . . -175.6(2) ?
    C4 C3 C8 O5 . . . . 4.3(3) ?
    C6 C5 C9 O4 . . . . -159.5(3) ?
    C4 C5 C9 O4 . . . . 19.2(4) ?
    C6 C5 C9 O3 . . . . 19.8(3) ?
    C4 C5 C9 O3 . . . . -161.5(2) ?
    C10 N1 C10 C11 2_655 . . . 0.39(16) ?
    Co1 N1 C10 C11 . . . . -179.61(16) ?
    N1 C10 C11 C12 . . . . -0.8(3) ?
    C10 C11 C12 C11 . . . 2_655 0.37(15) ?
    C10 C11 C12 C13 . . . . -179.63(15) ?
    C11 C12 C13 C14 2_655 . . . 161.59(15) ?
    C11 C12 C13 C14 . . . . -18.41(15) ?
    C11 C12 C13 C14 2_655 . . 2_655 -18.41(15) ?
    C11 C12 C13 C14 . . . 2_655 161.59(15) ?
    C14 C13 C14 C15 2_655 . . . -0.70(16) ?
    C12 C13 C14 C15 . . . . 179.30(16) ?
    C15 N2 C15 C14 2_655 . . . -0.74(16) ?
    Co1 N2 C15 C14 1_545 . . . 179.26(16) ?
    C13 C14 C15 N2 . . . . 1.5(3) ?
loop_
    _geom_hbond_atom_site_label_D
    _geom_hbond_atom_site_label_H
    _geom_hbond_atom_site_label_A
    _geom_hbond_site_symmetry_A
    _geom_hbond_distance_DH
    _geom_hbond_distance_HA
    _geom_hbond_distance_DA
    _geom_hbond_angle_DHA
    O3 H3 O2 7_565 0.81 1.88 2.648(2) 157
    O5 H5 O6 5_765 0.78 1.88 2.651(2) 170
