# Supplementary material for: catena-Poly[[bis­(3,5-dicarboxy­benzo­ato)cobalt(II)]-μ-4,4′-bipyridine]
Source: Acta Crystallogr Sect E Struct Rep Online. 2008 Oct 15;64(Pt 11):m1400. doi: 10.1107/S1600536808032558 (PMC2959783; doi:10.1107/S1600536808032558)
Supplement: Supplementary file 2 [file e-64-m1400-Isup2.hkl]

# 
# h,k,l, Fc-squared, Fo-squared, sigma(Fo-squared) and status flag 
# 
data_I
_shelx_title ' NJY1 in  C2/c' 
_shelx_refln_list_code          4 
_shelx_F_calc_maximum      408.76 
_exptl_crystal_F_000      1292.00 
_reflns_d_resolution_high  0.8108 
 
loop_ 
 _symmetry_equiv_pos_as_xyz 
 'x, y, z' 
 '-x, y, -z+1/2' 
 'x+1/2, y+1/2, z' 
 '-x+1/2, y+1/2, -z+1/2' 
 '-x, -y, -z' 
 'x, -y, z-1/2' 
 '-x+1/2, -y+1/2, -z' 
 'x+1/2, -y+1/2, z-1/2' 
 
_cell_length_a    10.6682 
_cell_length_b    11.0490 
_cell_length_c    22.6563 
_cell_angle_alpha  90.000 
_cell_angle_beta  101.401 
_cell_angle_gamma  90.000 
 
_shelx_F_squared_multiplier     1.000 
 
loop_ 
 _refln_index_h 
 _refln_index_k 
 _refln_index_l 
 _refln_F_squared_calc 
 _refln_F_squared_meas 
 _refln_F_squared_sigma 
 _refln_observed_status 
   2   0   0    97429.16    94374.39   1145.03 o 
   4   0   0    10615.03     8739.65    102.37 o 
   6   0   0     2109.00     2121.71     54.18 o 
   8   0   0    11360.88    11048.99    201.15 o 
  10   0   0    18753.32    18831.58    310.03 o 
  12   0   0     1810.81     1642.99    107.94 o 
   1   1   0    20543.89    18997.62    191.49 o 
   3   1   0    12428.47    11281.92     90.94 o 
   5   1   0     2944.10     3003.12     41.85 o 
   7   1   0       38.17       31.63     16.57 o 
   9   1   0     2090.51     1910.08     64.06 o 
  11   1   0      732.95      678.24     52.98 o 
   0   2   0     6468.94     6238.27    119.07 o 
   2   2   0     7602.60     7186.58     71.95 o 
   4   2   0     5408.16     5455.65     62.87 o 
   6   2   0       25.82       22.43     10.93 o 
   8   2   0      181.01      176.35     27.96 o 
  10   2   0     1024.28     1156.37     57.41 o 
  12   2   0        8.31       17.04     48.76 o 
   1   3   0   167086.03   158935.75   1180.17 o 
   3   3   0      306.99      388.40     20.47 o 
   5   3   0     5999.68     5341.05     79.00 o 
   7   3   0      978.29     1110.03     97.77 o 
   9   3   0     5833.15     6030.71    144.42 o 
  11   3   0     1746.33     1760.40    105.33 o 
   0   4   0    37249.83    34631.98    518.30 o 
   2   4   0    12940.70    12386.48    136.03 o 
   4   4   0     1304.39     1531.22     47.03 o 
   6   4   0     1440.94     1443.95     54.92 o 
   8   4   0     2464.97     2378.09     77.84 o 
  10   4   0     1475.26     1612.05     82.22 o 
  12   4   0      145.31        7.21     55.24 o 
   1   5   0       17.47       24.68     14.28 o 
   3   5   0     3395.65     3270.98     67.73 o 
   5   5   0      928.08     1013.37     46.19 o 
   7   5   0      252.82      306.63     45.41 o 
   9   5   0       72.20       85.10     33.00 o 
  11   5   0      101.31      170.19     55.13 o 
   0   6   0    14093.67    14397.11    293.11 o 
   2   6   0    25041.55    24654.43    214.62 o 
   4   6   0     2020.05     2085.04     61.11 o 
   6   6   0      215.96      217.98     32.84 o 
   8   6   0     3378.38     3454.93     96.75 o 
  10   6   0     1086.97      923.85    108.28 o 
   1   7   0    13995.32    14548.13    171.50 o 
   3   7   0     4233.85     3971.40     89.24 o 
   5   7   0     5563.40     5544.57    110.82 o 
   7   7   0     4322.45     4153.96    104.63 o 
   9   7   0      702.80      663.49    127.70 o 
  11   7   0      467.55      396.86     75.77 o 
   0   8   0      573.85      609.63     49.78 o 
   2   8   0       41.58       73.64     34.03 o 
   4   8   0      114.23       94.07     35.39 o 
   6   8   0      293.06      330.65     40.64 o 
   8   8   0      138.52       74.11     35.29 o 
  10   8   0      566.61      646.06     87.42 o 
   1   9   0     2174.09     2327.42    120.19 o 
   3   9   0     3605.35     3587.45     90.56 o 
   5   9   0      134.14      109.64     31.52 o 
   7   9   0      387.41      433.19     75.66 o 
   9   9   0      983.06      860.82     87.83 o 
   0  10   0     2379.83     2649.02    150.55 o 
   2  10   0     3514.70     3729.83    123.72 o 
   4  10   0     2245.85     2032.04     76.31 o 
   6  10   0     1748.58     1756.03    137.10 o 
   8  10   0      805.64      843.26    147.43 o 
   1  11   0     1587.66     1453.40     89.50 o 
   3  11   0     1400.15     1330.32    101.49 o 
   5  11   0        6.10       17.42     82.31 o 
   7  11   0      624.50      591.67    152.63 o 
   0  12   0      139.70      156.30     66.17 o 
   2  12   0      224.82      230.35     57.25 o 
   4  12   0      340.13      308.23     59.80 o 
   6  12   0       39.63        0.00     52.03 o 
   1  13   0     1352.95     1455.10    102.16 o 
   3  13   0      570.24      449.18     72.90 o 
 -11   1   1      738.18      879.58     60.53 o 
  -9   1   1      324.56      299.87     42.51 o 
  -7   1   1     1701.39     1719.21     52.77 o 
  -5   1   1     6537.79     6748.72     71.95 o 
  -3   1   1    11415.06    10630.62    101.36 o 
  -1   1   1     5850.87     6519.47     80.46 o 
   1   1   1     8547.81     8853.51    203.21 o 
   3   1   1     7056.96     6958.67     59.35 o 
   5   1   1     1198.18     1258.33     28.47 o 
   7   1   1     3468.54     3488.72     53.55 o 
   9   1   1     1368.72     1254.00     54.32 o 
  11   1   1       15.91        0.00     49.60 o 
 -12   2   1      376.20      346.76     67.40 o 
 -10   2   1      881.13      941.89    106.44 o 
  -8   2   1     1310.88     1276.52     51.15 o 
  -6   2   1     1347.56     1382.33     43.35 o 
  -4   2   1    25044.70    24632.76    233.54 o 
  -2   2   1     9049.91     9098.27    148.80 o 
   0   2   1    13189.20    13996.12    125.72 o 
   2   2   1    10229.45    10717.93     95.73 o 
   4   2   1     4654.66     4907.27     54.56 o 
   6   2   1    10585.69    10664.69     95.08 o 
   8   2   1      501.06      585.74     33.50 o 
  10   2   1      650.50      651.64     48.26 o 
  12   2   1      909.31      950.39     75.75 o 
 -11   3   1       40.84       46.96     37.56 o 
  -9   3   1     1029.30      980.25     59.75 o 
  -7   3   1      122.22       94.28     26.21 o 
  -5   3   1     1212.48     1224.75     46.06 o 
  -3   3   1     3826.32     3211.94     59.19 o 
  -1   3   1    14348.83    12368.27    125.16 o 
   1   3   1    74761.39    68577.31    538.47 o 
   3   3   1      233.06      215.48     13.96 o 
   5   3   1      630.99      662.82     22.09 o 
   7   3   1     1005.00      977.73     53.58 o 
   9   3   1       51.80       40.84     25.38 o 
  11   3   1      392.69      396.99     67.52 o 
 -12   4   1      708.44      629.04     85.03 o 
 -10   4   1      828.79      814.33     60.68 o 
  -8   4   1        2.94        0.00     25.08 o 
  -6   4   1     1859.18     1809.45     68.97 o 
  -4   4   1     4182.46     3900.02     74.56 o 
  -2   4   1     1476.26     1705.72     45.95 o 
   0   4   1     5200.92     4799.29     90.13 o 
   2   4   1     5287.30     5064.58     67.28 o 
   4   4   1       16.57       24.07     10.63 o 
   6   4   1      372.96      415.09     30.24 o 
   8   4   1     2280.01     2016.84     90.09 o 
  10   4   1        7.63       44.87     43.37 o 
  12   4   1       34.03       64.89     57.48 o 
 -11   5   1     1499.90     1539.90    131.61 o 
  -9   5   1     5150.22     4832.26    117.41 o 
  -7   5   1     2106.75     1898.82     85.32 o 
  -5   5   1      622.09      668.38     39.67 o 
  -3   5   1    12985.71    12517.38    169.16 o 
  -1   5   1    55367.06    55387.25    454.38 o 
   1   5   1    30800.81    30967.76    348.80 o 
   3   5   1     3561.15     4170.69     70.40 o 
   5   5   1     5200.17     5220.24     96.68 o 
   7   5   1     2404.50     2628.40    123.55 o 
   9   5   1     3954.55     3630.59    174.16 o 
  11   5   1     3772.72     3536.91    145.44 o 
 -10   6   1      375.44      307.82     48.22 o 
  -8   6   1      565.08      616.34     51.02 o 
  -6   6   1     1346.67     1435.06     59.16 o 
  -4   6   1      463.48      469.91     34.66 o 
  -2   6   1      662.38      619.06     38.97 o 
   0   6   1     6103.74     5908.78     87.16 o 
   2   6   1    24458.25    22852.03    232.91 o 
   4   6   1     2769.67     2657.62    135.92 o 
   6   6   1      543.31      554.90     41.94 o 
   8   6   1      899.31      928.14     58.41 o 
  10   6   1      595.81      441.45     68.81 o 
 -11   7   1      388.26      606.98     83.31 o 
  -9   7   1        8.71       13.69     31.64 o 
  -7   7   1       72.20      111.17     47.26 o 
  -5   7   1      579.63      597.14     43.92 o 
  -3   7   1     1227.52     1246.67     50.28 o 
  -1   7   1     1000.94     1145.51     43.88 o 
   1   7   1        4.61       44.42     19.71 o 
   3   7   1      347.72      418.54     35.32 o 
   5   7   1       99.03       91.08     26.61 o 
   7   7   1       17.43        0.99     27.05 o 
   9   7   1       52.21       14.39     43.00 o 
 -10   8   1      713.32      582.49     78.92 o 
  -8   8   1      778.15      733.75     59.30 o 
  -6   8   1      170.42      258.02     37.59 o 
  -4   8   1     1889.53     1648.84     62.45 o 
  -2   8   1     8843.36     9209.90    136.71 o 
   0   8   1     9917.50     9894.05    184.15 o 
   2   8   1     1192.89     1206.13     52.09 o 
   4   8   1       43.44       40.13     24.17 o 
   6   8   1      792.46      822.78     54.79 o 
   8   8   1     1683.94     1898.13    171.65 o 
  10   8   1     2302.76     2512.34    444.30 o 
  -9   9   1      472.11      531.82     76.34 o 
  -7   9   1      628.89      566.49     54.87 o 
  -5   9   1      112.25      160.11     34.05 o 
  -3   9   1      128.84      203.47     32.14 o 
  -1   9   1     3604.99     3384.10    141.28 o 
   1   9   1     5342.01     5459.60    141.14 o 
   3   9   1     5911.14     5802.67    116.66 o 
   5   9   1     1039.73     1157.19     61.81 o 
   7   9   1      551.55      521.01     63.32 o 
   9   9   1     1230.20     1321.92    104.08 o 
  -8  10   1       18.19        0.00     44.81 o 
  -6  10   1       50.57       30.83     33.51 o 
  -4  10   1       12.52       24.66     35.82 o 
  -2  10   1      237.34      312.93     68.08 o 
   0  10   1       42.50       76.78     38.64 o 
   2  10   1      486.96      570.58     62.41 o 
   4  10   1       70.86       71.50     30.83 o 
   6  10   1       77.31       54.46     70.06 o 
   8  10   1       62.34        0.00     49.86 o 
  -7  11   1      425.71      323.60     80.79 o 
  -5  11   1      199.90      281.66     59.77 o 
  -3  11   1      936.76      924.23    170.05 o 
  -1  11   1     3706.27     3312.85    130.55 o 
   1  11   1     2834.75     2675.53    113.17 o 
   3  11   1     1386.63     1269.70     87.78 o 
   5  11   1      189.24      207.23     57.09 o 
   7  11   1      686.11      684.60     85.66 o 
  -6  12   1      478.42      371.07     71.33 o 
  -4  12   1      147.65      140.61     54.46 o 
  -2  12   1     2870.39     2896.68    126.34 o 
   0  12   1     3165.89     2976.81    430.48 o 
   2  12   1     2428.14     2289.34    113.29 o 
   4  12   1     3335.59     3389.76    138.36 o 
   6  12   1      911.64      885.09    144.80 o 
  -3  13   1        2.97        0.00     48.32 o 
  -1  13   1      277.70      385.19     63.84 o 
   1  13   1      294.27      375.57     68.25 o 
   3  13   1      513.45      415.64     71.63 o 
 -12   0   2     1360.39     1338.55    105.08 o 
 -10   0   2     5543.07     5388.65    156.99 o 
  -8   0   2     7726.69     7482.01    163.48 o 
  -6   0   2      245.35      388.42     63.85 o 
  -4   0   2    14157.59    13706.38    180.77 o 
  -2   0   2    22320.03    22438.83    232.81 o 
   2   0   2    79347.69    75183.38    573.97 o 
   4   0   2      489.88      526.44     25.55 o 
   6   0   2     1988.61     2024.26     54.30 o 
   8   0   2    17992.28    16820.56    290.46 o 
  10   0   2     6699.41     6618.06    253.40 o 
  12   0   2     1508.59     1543.39    148.63 o 
 -13   1   2      612.17      719.94     90.05 o 
 -11   1   2      328.25      260.68     40.21 o 
  -9   1   2      171.23      212.37     32.15 o 
  -7   1   2     1358.11     1276.68     46.75 o 
  -5   1   2     1084.08     1018.26     45.79 o 
  -3   1   2      685.17      515.56     36.20 o 
  -1   1   2      141.29      243.51     14.32 o 
   1   1   2    10332.49    10312.00     93.25 o 
   3   1   2     1868.65     1960.93     28.49 o 
   5   1   2      334.55      358.62     18.12 o 
   7   1   2     1311.92     1359.08     35.96 o 
   9   1   2       20.71       24.02     30.50 o 
  11   1   2      802.08      698.78    123.98 o 
 -12   2   2       60.41        0.00     48.82 o 
 -10   2   2        8.80       29.34     32.67 o 
  -8   2   2      949.94      960.63     45.71 o 
  -6   2   2       26.33       98.83     23.04 o 
  -4   2   2     3119.22     2974.70     85.09 o 
  -2   2   2     5759.97     5060.46     66.94 o 
   0   2   2     1871.87     2025.89     57.41 o 
   2   2   2     3828.58     3927.06     54.95 o 
   4   2   2      106.13       74.95     10.78 o 
   6   2   2      209.88      254.52     18.27 o 
   8   2   2      337.94      312.59     28.28 o 
  10   2   2        1.94       14.87     33.36 o 
  12   2   2      913.29     1375.79    137.13 o 
 -11   3   2      313.60      285.20     72.84 o 
  -9   3   2      463.04      414.38     62.86 o 
  -7   3   2       97.92       30.93     27.22 o 
  -5   3   2       22.53       27.43     27.36 o 
  -3   3   2       67.55       25.86     13.46 o 
  -1   3   2     3919.89     3287.17     42.61 o 
   1   3   2      800.25      626.90     30.98 o 
   3   3   2     1429.44     1329.27     28.70 o 
   5   3   2       15.75       17.08     10.49 o 
   7   3   2      955.69      922.72     43.01 o 
   9   3   2     2925.87     2892.75     75.43 o 
  11   3   2      702.18      690.70     63.78 o 
 -12   4   2      755.08      797.46     90.28 o 
 -10   4   2     1122.36     1105.94     67.09 o 
  -8   4   2      491.72      478.82     45.10 o 
  -6   4   2      108.03      128.13     26.48 o 
  -4   4   2       13.01       27.06     16.77 o 
  -2   4   2     1753.01     1833.67     44.95 o 
   0   4   2     4893.85     4754.45     94.92 o 
   2   4   2     7995.70     8227.36     79.82 o 
   4   4   2     1782.52     1852.60     67.48 o 
   6   4   2      643.45      708.86     36.14 o 
   8   4   2     2317.24     2397.14     66.63 o 
  10   4   2     1206.83     1400.37     93.22 o 
  12   4   2      858.39     1018.78     97.98 o 
 -11   5   2        0.55        0.00     33.23 o 
  -9   5   2       19.97       26.97     30.24 o 
  -7   5   2       90.45       70.83     26.71 o 
  -5   5   2       17.92        1.09     18.19 o 
  -3   5   2    11058.79    10430.37    132.56 o 
  -1   5   2        0.95       35.99     14.89 o 
   1   5   2      282.89      276.65     24.72 o 
   3   5   2      218.90      249.55     18.09 o 
   5   5   2       13.96        0.00     15.43 o 
   7   5   2     3649.34     3705.33     91.05 o 
   9   5   2       19.86        0.00     36.94 o 
  11   5   2      145.45      171.83     60.11 o 
 -10   6   2      250.96      226.82     42.88 o 
  -8   6   2      316.61      295.85     40.74 o 
  -6   6   2     3030.89     3128.49     84.00 o 
  -4   6   2       25.16        6.80     26.16 o 
  -2   6   2       24.12       48.07     17.11 o 
   0   6   2     3731.95     3723.28     81.68 o 
   2   6   2       53.07       45.38     18.30 o 
   4   6   2     2706.87     2494.69     66.20 o 
   6   6   2     2255.64     2244.73     84.22 o 
   8   6   2      944.20      864.57     74.16 o 
  10   6   2      957.90      842.43    157.34 o 
 -11   7   2      532.28      538.76     78.60 o 
  -9   7   2     1181.32     1206.11     91.64 o 
  -7   7   2      815.54      855.06     66.11 o 
  -5   7   2     3772.64     3803.70     91.10 o 
  -3   7   2     4757.82     4616.97     90.93 o 
  -1   7   2      596.50      588.87     32.81 o 
   1   7   2     4246.58     4438.10    110.17 o 
   3   7   2    11109.82    11750.18    133.09 o 
   5   7   2     4557.30     4639.55    111.49 o 
   7   7   2     2217.54     2213.86     78.95 o 
   9   7   2     2222.61     2331.73    114.67 o 
 -10   8   2       86.57       73.55     87.50 o 
  -8   8   2      157.56      126.67     82.78 o 
  -6   8   2       10.66        0.00     26.10 o 
  -4   8   2        5.35        0.00     21.66 o 
  -2   8   2     1478.28     1540.92     55.33 o 
   0   8   2     2414.96     2589.92    123.94 o 
   2   8   2      239.49      191.61     49.68 o 
   4   8   2       23.25       12.43     23.27 o 
   6   8   2     1728.06     1827.62     72.19 o 
   8   8   2      899.68      964.96     85.15 o 
  10   8   2        6.09       13.05     51.55 o 
  -9   9   2      116.06       92.27     41.84 o 
  -7   9   2      418.26      460.62     50.81 o 
  -5   9   2        9.14        0.00     23.83 o 
  -3   9   2      338.88      303.99     49.37 o 
  -1   9   2     1427.32     1236.47     74.69 o 
   1   9   2      671.33      748.23     86.67 o 
   3   9   2      307.45      262.17     36.39 o 
   5   9   2      375.58      335.08     48.43 o 
   7   9   2      559.25      614.64     73.60 o 
   9   9   2      315.03      292.81     86.14 o 
  -8  10   2      258.74      125.20     60.48 o 
  -6  10   2     1454.57     1587.48    155.72 o 
  -4  10   2     1417.42     1367.47    167.65 o 
  -2  10   2      607.13      657.19     65.88 o 
   0  10   2     1025.13     1174.86     77.52 o 
   2  10   2     1379.99     1481.94     72.38 o 
   4  10   2     4770.56     5257.47    120.84 o 
   6  10   2     1626.34     1621.48    112.91 o 
   8  10   2      527.93      393.81     71.68 o 
  -7  11   2      654.77      634.82     83.03 o 
  -5  11   2      864.13      820.32     81.74 o 
  -3  11   2      268.55      276.41    115.47 o 
  -1  11   2     3266.89     3130.21    119.91 o 
   1  11   2     2237.86     2165.47    103.82 o 
   3  11   2      917.11      936.65    119.71 o 
   5  11   2     2705.70     2711.59     95.92 o 
   7  11   2     1080.38     1034.50     96.14 o 
  -6  12   2        0.21       25.11     52.15 o 
  -4  12   2       36.71        0.00     42.89 o 
  -2  12   2       27.21       99.32     44.64 o 
   0  12   2       73.86      145.84     51.08 o 
   2  12   2        1.55       32.41     43.96 o 
   4  12   2       77.21       41.72     45.01 o 
  -3  13   2       94.21      117.81     57.48 o 
  -1  13   2     1018.29      953.98     90.73 o 
   1  13   2      795.62      698.32     65.70 o 
   3  13   2      241.37      158.42     62.15 o 
 -13   1   3        7.88        0.00     41.62 o 
 -11   1   3      515.49      488.51     47.95 o 
  -9   1   3     1498.83     1547.86     59.95 o 
  -7   1   3      241.86      256.03     28.14 o 
  -5   1   3      181.53      252.99     22.10 o 
  -1   1   3    10298.94    10559.60    121.82 o 
   1   1   3      575.29      735.15     50.78 o 
   3   1   3       62.62      150.43     11.10 o 
   5   1   3     4549.93     4611.19     54.89 o 
   7   1   3     3811.70     3776.26     57.38 o 
   9   1   3     5248.60     5101.26     97.31 o 
  11   1   3     1725.79     1771.01    103.15 o 
 -12   2   3      174.42      140.03     47.24 o 
 -10   2   3      425.93      389.22     66.31 o 
  -8   2   3     2714.48     2820.17     94.78 o 
  -6   2   3     4314.50     4512.21     90.08 o 
  -4   2   3      372.10      573.57     31.90 o 
  -2   2   3     2529.49     2920.81     49.56 o 
   2   2   3     8516.25     8501.67     73.09 o 
   4   2   3     4784.27     5276.30     54.97 o 
   6   2   3     3130.05     3209.15     48.84 o 
   8   2   3    12588.78    12617.84    136.02 o 
  10   2   3     1699.12     1698.16     76.39 o 
  12   2   3      457.78      452.33    127.62 o 
 -11   3   3       36.99       61.04     38.32 o 
  -9   3   3      315.50      349.97     43.57 o 
  -7   3   3      977.00      938.34     50.32 o 
  -5   3   3     4264.81     4183.84     81.92 o 
  -3   3   3     6203.88     5853.00     84.59 o 
  -1   3   3     4656.90     4533.61     52.38 o 
   1   3   3    14895.19    13069.45    122.40 o 
   3   3   3     3537.96     3676.52     49.25 o 
   5   3   3        1.31        7.44     10.37 o 
   7   3   3       12.31       55.78     23.13 o 
   9   3   3      538.28      556.42     59.65 o 
  11   3   3        4.80        0.00     42.99 o 
 -12   4   3      185.08      169.78     47.40 o 
 -10   4   3      199.59      155.87     53.50 o 
  -8   4   3      400.66      383.53     42.97 o 
  -6   4   3     1281.23     1263.40     53.71 o 
  -4   4   3      235.38      228.42     24.74 o 
  -2   4   3    10999.53    10275.33    119.12 o 
   0   4   3     1489.44     1576.82     40.71 o 
   2   4   3      122.33       83.41     16.75 o 
   4   4   3      782.65      846.10     27.74 o 
   6   4   3     1461.36     1536.76     48.03 o 
   8   4   3     1256.55     1283.48     50.53 o 
  10   4   3     3054.57     3271.86    129.84 o 
 -11   5   3     1602.15     1576.20    102.81 o 
  -9   5   3     2582.65     2515.00     88.56 o 
  -7   5   3     4391.11     4290.24    145.51 o 
  -5   5   3     2659.51     2693.03     70.27 o 
  -3   5   3     3412.94     3604.03     71.34 o 
  -1   5   3    11898.67    12508.52    119.71 o 
   1   5   3    14040.63    13782.83    156.47 o 
   3   5   3     2885.55     2916.24     48.99 o 
   5   5   3     1824.06     1912.07     52.14 o 
   7   5   3    14836.45    14208.28    168.66 o 
   9   5   3     8005.19     7894.92    300.62 o 
  11   5   3     1040.80      835.54     89.77 o 
 -10   6   3      293.30      279.31     45.37 o 
  -8   6   3      824.09      745.18     55.30 o 
  -6   6   3     1057.13     1006.41     53.17 o 
  -4   6   3     1610.69     1550.52     99.44 o 
  -2   6   3     5044.83     4940.66    132.12 o 
   0   6   3      186.42      200.17     18.53 o 
   2   6   3       24.35       41.37     24.96 o 
   4   6   3     4184.53     4007.06     83.50 o 
   6   6   3      967.04     1140.41     48.26 o 
   8   6   3      189.89      166.51     45.65 o 
  10   6   3      524.04      591.34     77.17 o 
 -11   7   3       16.31        0.00     49.43 o 
  -9   7   3      142.52       92.40     36.63 o 
  -7   7   3      104.72      168.00     34.88 o 
  -5   7   3      107.57      122.93     28.45 o 
  -3   7   3      927.30      818.34     59.32 o 
  -1   7   3      460.04      519.03     31.18 o 
   1   7   3      161.72      164.57     32.20 o 
   3   7   3        3.48       12.57     21.59 o 
   5   7   3      892.05     1001.15     52.42 o 
   7   7   3      341.05      318.18     55.86 o 
   9   7   3      121.70      136.27     51.09 o 
 -10   8   3      750.14      873.91     70.92 o 
  -8   8   3       72.02       79.60     35.94 o 
  -6   8   3       12.08       22.83     26.85 o 
  -4   8   3      247.09      234.92     33.55 o 
  -2   8   3       18.64       50.30     29.31 o 
   0   8   3     3524.64     3744.77    116.99 o 
   2   8   3       10.78        0.00     21.54 o 
   4   8   3      638.53      647.79     45.67 o 
   6   8   3     2409.85     2520.36     83.81 o 
   8   8   3     1836.75     2093.46    168.93 o 
  10   8   3     1135.80     1159.82    103.17 o 
  -9   9   3      734.99      752.42     67.93 o 
  -7   9   3      506.28      472.34     50.77 o 
  -5   9   3     1218.84     1221.36     61.60 o 
  -3   9   3     1280.59     1445.21     80.77 o 
  -1   9   3     1051.99     1090.72     56.89 o 
   1   9   3     1623.89     1775.20     70.16 o 
   3   9   3      330.42      389.66     40.65 o 
   5   9   3      797.48      727.23     72.09 o 
   7   9   3      638.66      649.28     75.86 o 
   9   9   3      666.16      671.87     86.54 o 
  -8  10   3      423.85      487.61     58.18 o 
  -6  10   3       29.00        0.00     38.91 o 
  -4  10   3        1.14       28.61     34.92 o 
  -2  10   3       25.62       59.47     36.18 o 
   0  10   3        7.58        0.39     33.62 o 
   2  10   3       17.95       34.38     27.90 o 
   4  10   3       29.36       99.38     32.19 o 
   6  10   3       14.83       60.67     42.09 o 
   8  10   3       25.56        0.00     64.49 o 
  -7  11   3      531.64      430.84     73.22 o 
  -5  11   3     1008.46      870.06     82.73 o 
  -3  11   3      824.75      855.71     78.77 o 
  -1  11   3      723.14      843.81     75.05 o 
   1  11   3      705.77      519.37     65.34 o 
   3  11   3      484.45      614.49    138.40 o 
   5  11   3     1813.18     1948.68    107.79 o 
   7  11   3     1002.50      874.72     93.15 o 
  -6  12   3     1191.50     1372.18    209.05 o 
  -4  12   3     1426.93     1413.94    100.90 o 
  -2  12   3      415.14      278.51     55.43 o 
   0  12   3     1811.49     1967.69     84.72 o 
   2  12   3     1536.55     1531.56     99.16 o 
   4  12   3      352.43      418.25    104.04 o 
  -3  13   3       15.77        0.00     43.28 o 
  -1  13   3      153.52       92.29     54.52 o 
   1  13   3      203.77      138.24     63.29 o 
   3  13   3       20.66       97.01     56.16 o 
 -12   0   4      995.37     1201.26     99.73 o 
 -10   0   4     2209.53     2294.21    108.80 o 
  -8   0   4     8997.00     8922.77    183.63 o 
  -6   0   4    26883.07    28589.34    481.46 o 
  -4   0   4      292.13      586.16     63.29 o 
  -2   0   4    80350.96    72407.05    687.55 o 
   0   0   4   105821.00    96800.73    906.07 o 
   4   0   4    29966.61    30515.90    271.20 o 
   6   0   4    10311.44    10304.83    202.01 o 
   8   0   4     6198.95     6058.17    223.42 o 
  10   0   4     5335.27     4898.50    208.09 o 
  12   0   4      542.79      434.23    102.60 o 
 -13   1   4      449.41      304.81     59.26 o 
 -11   1   4       53.01       42.86     37.19 o 
  -9   1   4      268.99      256.01     41.13 o 
  -7   1   4      790.90      812.09     40.48 o 
  -5   1   4    21287.33    21040.13    219.57 o 
  -3   1   4    11418.23    11445.23    125.51 o 
   1   1   4     2624.34     2193.83     63.22 o 
   3   1   4    10377.34     9707.65     81.02 o 
   5   1   4     1897.69     1914.41     35.77 o 
   7   1   4        4.14        0.00     13.61 o 
   9   1   4     2381.65     2437.20     80.78 o 
  11   1   4      522.02      565.66     72.95 o 
 -12   2   4      228.52      287.55     54.30 o 
 -10   2   4      496.41      414.11     50.15 o 
  -8   2   4      546.36      572.53     46.84 o 
  -6   2   4     3508.25     3734.16     83.12 o 
  -4   2   4    12882.79    13126.84    149.88 o 
  -2   2   4     6062.14     5690.56     74.00 o 
   0   2   4    12740.58    11087.01     95.33 o 
   2   2   4      119.39      122.62     11.16 o 
   4   2   4     5790.07     5705.30     72.15 o 
   6   2   4      230.75      266.03     21.28 o 
   8   2   4     1558.91     1620.65     54.03 o 
  10   2   4      144.00      206.35     63.13 o 
  12   2   4        9.39       28.70     51.86 o 
 -11   3   4       18.02       13.81     35.73 o 
  -9   3   4      458.34      445.91     47.98 o 
  -7   3   4     4088.08     3749.43     89.52 o 
  -5   3   4     6336.68     6446.84    125.52 o 
  -3   3   4       84.52      185.51     45.65 o 
  -1   3   4       30.09      100.79     11.48 o 
   1   3   4     2378.34     2714.25     42.40 o 
   3   3   4     2383.08     2492.24     46.10 o 
   5   3   4     4494.95     4472.69     57.18 o 
   7   3   4     1293.84     1288.12     46.79 o 
   9   3   4      287.24      287.55     35.81 o 
  11   3   4      486.14      515.90    104.68 o 
 -12   4   4        3.37       10.77     40.25 o 
 -10   4   4       59.77       13.47     34.46 o 
  -8   4   4     1355.08     1311.89    116.68 o 
  -6   4   4     5443.24     5564.56    204.53 o 
  -4   4   4     7822.30     8044.79    115.28 o 
  -2   4   4       48.52      117.91     18.20 o 
   0   4   4      757.65      894.46     32.02 o 
   2   4   4     1770.60     1951.48     40.52 o 
   4   4   4     2491.48     2421.53     64.15 o 
   6   4   4      479.79      513.75     27.71 o 
   8   4   4      385.76      384.10     45.72 o 
  10   4   4     2210.32     2309.74    132.75 o 
 -11   5   4        0.04       19.93     52.00 o 
  -9   5   4      256.95      306.69     44.76 o 
  -7   5   4      950.90      947.61     54.08 o 
  -5   5   4      612.23      545.22     49.22 o 
  -3   5   4     4958.05     5083.10     85.96 o 
  -1   5   4      972.15      898.90     37.99 o 
   1   5   4        2.72       26.57     15.70 o 
   3   5   4      551.90      505.45     25.36 o 
   5   5   4      325.00      248.63     25.24 o 
   7   5   4     3871.73     3707.53     97.77 o 
   9   5   4      288.66      377.78     49.88 o 
  11   5   4      175.08      302.77    101.73 o 
 -10   6   4        9.92        0.00     34.38 o 
  -8   6   4     2412.81     2194.27     81.41 o 
  -6   6   4     5133.67     5143.13    108.36 o 
  -4   6   4     8392.90     8608.45    172.11 o 
  -2   6   4       63.84       46.76     17.37 o 
   0   6   4       22.25       20.47     11.27 o 
   2   6   4    12310.23    12375.63    131.86 o 
   4   6   4     5017.73     5086.42     73.75 o 
   6   6   4     2253.75     2351.17     76.26 o 
   8   6   4      338.81      360.31     51.40 o 
  10   6   4      181.66      132.24     53.79 o 
 -11   7   4       16.77        0.00     36.22 o 
  -9   7   4      560.57      518.32     54.40 o 
  -7   7   4     8700.60     8875.08    156.89 o 
  -5   7   4     7153.87     7274.53    127.90 o 
  -3   7   4     1281.57     1272.24     56.14 o 
  -1   7   4      513.13      551.62     46.27 o 
   1   7   4     1968.77     1966.07     60.91 o 
   3   7   4     6371.86     6468.47     86.39 o 
   5   7   4     3914.05     4109.08     84.03 o 
   7   7   4      579.42      544.85     64.49 o 
   9   7   4      237.84      289.10     62.29 o 
 -10   8   4      230.92      277.26     50.34 o 
  -8   8   4      551.21      544.40     55.68 o 
  -6   8   4       27.57        6.93     26.61 o 
  -4   8   4      389.79      370.47     47.16 o 
  -2   8   4       72.93      108.54     56.34 o 
   0   8   4       68.33       52.22     29.26 o 
   2   8   4      333.50      333.00     28.99 o 
   4   8   4      145.65      114.93     44.67 o 
   6   8   4     1945.42     2098.72     99.77 o 
   8   8   4       69.52      107.24     48.11 o 
  -9   9   4      254.12      219.57     48.43 o 
  -7   9   4      716.92      714.21     57.66 o 
  -5   9   4      854.80      882.54     55.20 o 
  -3   9   4      944.38      902.34     68.82 o 
  -1   9   4       14.65       15.01     27.85 o 
   1   9   4      692.47      583.12     57.09 o 
   3   9   4     2325.13     2236.09    118.59 o 
   5   9   4      207.66      291.65     67.44 o 
   7   9   4      440.96      313.54     59.51 o 
   9   9   4      216.07      185.51     83.75 o 
  -8  10   4     1011.73      926.66     71.61 o 
  -6  10   4     3961.04     4097.94    146.05 o 
  -4  10   4     1895.78     1913.10     96.95 o 
  -2  10   4       10.06        0.00     32.12 o 
   0  10   4       73.97      108.96     67.44 o 
   2  10   4     2125.06     2229.39     77.20 o 
   4  10   4     1343.47     1428.93     69.99 o 
   6  10   4     1057.55     1118.82     89.63 o 
   8  10   4       36.47        0.00     73.52 o 
  -7  11   4      908.32      922.61     92.72 o 
  -5  11   4      437.46      283.09     60.00 o 
  -3  11   4      652.04      540.22     68.42 o 
  -1  11   4       83.45       10.47     37.96 o 
   1  11   4     1050.96     1016.83     79.64 o 
   3  11   4      511.62      378.20     61.12 o 
   5  11   4       17.10        0.00     62.97 o 
   7  11   4      303.56      263.05     72.48 o 
  -6  12   4       54.72      107.75    126.18 o 
  -4  12   4      207.18      230.74     60.80 o 
  -2  12   4       52.36       32.02     42.36 o 
   0  12   4       16.69       19.50     40.53 o 
   2  12   4       49.03       32.41     43.82 o 
   4  12   4      164.60       71.28     68.56 o 
  -3  13   4      233.90      198.05     61.21 o 
  -1  13   4      100.24      148.80     73.04 o 
   1  13   4      184.48      173.25     45.81 o 
   3  13   4       21.21       79.43     82.31 o 
 -13   1   5       24.00        0.00     54.86 o 
 -11   1   5      715.75      703.32     64.11 o 
  -9   1   5      793.06      833.93     57.79 o 
  -7   1   5    11393.12    11769.98    179.42 o 
  -5   1   5    10458.88    10265.81    107.45 o 
  -3   1   5        9.66       50.79     15.04 o 
  -1   1   5    16143.14    13046.85    108.45 o 
   1   1   5    13229.52    13301.54    129.87 o 
   3   1   5    12742.38    12613.65     92.09 o 
   5   1   5      406.08      551.66     22.02 o 
   7   1   5      279.38      282.55     21.97 o 
   9   1   5     1275.02     1129.54     82.79 o 
  11   1   5      140.53      112.19     53.13 o 
 -12   2   5        4.87       18.65     38.64 o 
 -10   2   5      196.27      168.99     39.63 o 
  -8   2   5     3010.27     3092.93     88.72 o 
  -6   2   5    21744.36    21370.93    236.35 o 
  -4   2   5     9294.97     9986.74    125.97 o 
  -2   2   5     5193.04     4015.08     52.09 o 
   0   2   5      157.72       77.85     16.10 o 
   2   2   5     8449.97     9273.78     75.60 o 
   4   2   5    22360.66    22756.50    153.88 o 
   6   2   5      297.94      371.72     21.54 o 
   8   2   5     6630.50     6513.23    106.12 o 
  10   2   5      154.52      135.10     46.92 o 
  12   2   5     1240.21     1628.41    162.38 o 
 -11   3   5        0.70        0.00     34.63 o 
  -9   3   5        3.24        6.43     27.77 o 
  -7   3   5      318.61      280.18     36.60 o 
  -5   3   5     4226.30     4457.08     85.97 o 
  -3   3   5     2705.88     2211.08     78.23 o 
  -1   3   5      313.14      275.56     30.32 o 
   1   3   5      809.02      774.94     24.49 o 
   3   3   5     2318.85     2340.06     33.92 o 
   5   3   5     1108.31     1095.69     29.44 o 
   7   3   5      187.76      201.79     27.23 o 
   9   3   5       25.21       40.24     26.31 o 
  11   3   5       36.22        0.00     61.53 o 
 -12   4   5       58.23       79.96     42.83 o 
 -10   4   5       19.41       29.65     32.54 o 
  -8   4   5     1066.59     1205.08     62.18 o 
  -6   4   5     8050.28     7917.69    202.55 o 
  -4   4   5      487.14      579.75     50.42 o 
  -2   4   5     1085.59      927.93     27.29 o 
   0   4   5      691.51      584.02     27.24 o 
   2   4   5     3882.80     3708.10     56.74 o 
   4   4   5      171.35      152.54     14.19 o 
   6   4   5       66.64       48.35     16.29 o 
   8   4   5        3.00       15.53     27.28 o 
  10   4   5      198.78      130.70     60.85 o 
 -11   5   5      733.72      731.29     66.39 o 
  -9   5   5     1027.06      960.34     62.54 o 
  -7   5   5     4673.46     4834.56    107.85 o 
  -5   5   5     9111.23     8841.26    133.92 o 
  -3   5   5     7156.96     7274.02    144.17 o 
  -1   5   5    11668.60    12042.76    114.75 o 
   1   5   5     2365.65     2484.51     61.66 o 
   3   5   5     8783.89     8522.67     92.31 o 
   5   5   5     5157.27     5135.75    122.51 o 
   7   5   5      187.25      223.31     35.66 o 
   9   5   5      442.79      337.36     48.70 o 
  11   5   5     1088.35     1017.74    136.97 o 
 -10   6   5       80.30       28.72     37.58 o 
  -8   6   5      379.80      464.66     46.04 o 
  -6   6   5     4399.61     4230.64     99.33 o 
  -4   6   5     6592.77     6606.83    111.56 o 
  -2   6   5       21.10       24.76     13.40 o 
   0   6   5        5.32       26.13     16.99 o 
   2   6   5     2190.32     2132.51     91.19 o 
   4   6   5     1308.29     1246.87     39.06 o 
   6   6   5     1688.25     1597.65     67.66 o 
   8   6   5      137.42      104.19     33.98 o 
  10   6   5       30.91        0.00     46.87 o 
 -11   7   5        5.41        9.38     39.53 o 
  -9   7   5        1.80       37.83     31.67 o 
  -7   7   5      371.85      568.35     70.13 o 
  -5   7   5     1496.96     1756.06     65.57 o 
  -3   7   5      119.22      149.82     24.82 o 
  -1   7   5       93.42       38.18     25.18 o 
   1   7   5       15.41       26.22     22.34 o 
   3   7   5      621.29      663.06     31.86 o 
   5   7   5      146.95      167.22     26.94 o 
   7   7   5        9.25        1.95     27.83 o 
   9   7   5        0.80        5.32     54.98 o 
 -10   8   5      175.05      183.94     45.38 o 
  -8   8   5       92.26       57.29     34.20 o 
  -6   8   5       21.03       31.06     26.49 o 
  -4   8   5      378.80      415.20     38.69 o 
  -2   8   5     2712.46     2731.16    124.26 o 
   0   8   5      174.66      224.76     40.27 o 
   2   8   5      204.99      255.13     24.78 o 
   4   8   5      233.95      221.26     29.23 o 
   6   8   5      373.23      396.20     56.64 o 
   8   8   5      558.59      606.01     75.96 o 
  -9   9   5        4.55        2.18     37.71 o 
  -7   9   5     1187.72     1351.83     73.70 o 
  -5   9   5     2884.64     3011.64    117.83 o 
  -3   9   5     1923.93     1902.24     90.07 o 
  -1   9   5      177.29      167.68     39.92 o 
   1   9   5      164.15      304.63     46.65 o 
   3   9   5     1821.37     1866.79     69.39 o 
   5   9   5      871.64      872.02     89.50 o 
   7   9   5      303.94      371.02    122.50 o 
  -8  10   5        0.90        0.00     45.81 o 
  -6  10   5      176.51      150.16     50.79 o 
  -4  10   5        0.18       24.27     36.21 o 
  -2  10   5        8.77        0.00     31.70 o 
   0  10   5       76.67       42.75     55.22 o 
   2  10   5      144.66      160.79     28.69 o 
   4  10   5      265.26      330.81     57.39 o 
   6  10   5        9.58        0.00     42.56 o 
  -7  11   5      448.35      566.53     78.53 o 
  -5  11   5      726.19      730.02     79.34 o 
  -3  11   5     1049.19      813.15    150.07 o 
  -1  11   5      727.61      719.07     71.68 o 
   1  11   5      853.86      875.89     75.31 o 
   3  11   5      500.12      478.54    126.90 o 
   5  11   5       25.97       40.86     45.03 o 
  -6  12   5     1546.02     1804.94    118.75 o 
  -4  12   5     1486.52     1526.25    298.46 o 
  -2  12   5     1237.60     1028.85     84.46 o 
   0  12   5      339.28      351.91     60.73 o 
   2  12   5     1221.86     1120.06     74.09 o 
   4  12   5     1687.59     2179.79    182.36 o 
  -3  13   5      108.84       98.95     52.24 o 
  -1  13   5       35.20        0.00     47.02 o 
   1  13   5      147.04       99.36     48.31 o 
 -12   0   6     4383.33     4523.08    235.74 o 
 -10   0   6     4576.50     4771.92    215.60 o 
  -8   0   6      743.86      809.97     97.65 o 
  -6   0   6     2730.35     2348.88    121.14 o 
  -4   0   6    42724.05    44129.70    458.65 o 
  -2   0   6    54962.71    53294.00    526.83 o 
   0   0   6    48680.19    45682.86    448.19 o 
   2   0   6     1259.22     1648.31     38.88 o 
   4   0   6      177.18      178.81     26.49 o 
   6   0   6     7760.22     7170.31    126.39 o 
   8   0   6     4458.08     4368.04    120.65 o 
  10   0   6     1007.60      868.78    109.64 o 
  12   0   6      127.71       58.49     84.39 o 
 -13   1   6      282.07      282.74    190.03 o 
 -11   1   6       78.77       55.32     37.63 o 
  -9   1   6      116.25      156.57     37.99 o 
  -7   1   6     2827.57     2712.00     78.83 o 
  -5   1   6     4369.99     4071.32     82.06 o 
  -3   1   6     2193.62     2120.41     39.10 o 
  -1   1   6     1183.78     1137.55     35.59 o 
   1   1   6       89.75       53.54     13.14 o 
   3   1   6     2232.71     2383.71     32.53 o 
   5   1   6     6991.00     6865.30     71.06 o 
   7   1   6      370.47      362.47     24.43 o 
   9   1   6     2324.53     2422.37    100.31 o 
  11   1   6      121.81       38.84     49.36 o 
 -12   2   6        3.73       10.22     38.17 o 
 -10   2   6      381.92      350.09     49.96 o 
  -8   2   6      307.92      332.12     40.85 o 
  -6   2   6     1497.55     1475.49     56.65 o 
  -4   2   6     1247.00     1283.86     44.25 o 
  -2   2   6     2569.58     2336.66     45.83 o 
   0   2   6      323.37      282.90     15.50 o 
   2   2   6      905.28      820.69     18.49 o 
   4   2   6     1413.24     1479.88     31.98 o 
   6   2   6     1208.73     1296.78     34.27 o 
   8   2   6     1146.00     1045.57     48.59 o 
  10   2   6       21.30        0.00     70.40 o 
 -11   3   6      515.28      583.66     61.02 o 
  -9   3   6      104.29      131.83     46.26 o 
  -7   3   6      165.70      161.23     31.41 o 
  -5   3   6     1625.51     1564.70     53.47 o 
  -3   3   6     8933.94     9205.51     93.71 o 
  -1   3   6      727.80      863.42     29.60 o 
   1   3   6      417.83      266.12     16.38 o 
   3   3   6       31.12       52.38      9.88 o 
   5   3   6       10.30        6.86     15.46 o 
   7   3   6      302.57      359.79     32.72 o 
   9   3   6       19.82       47.08     29.96 o 
  11   3   6       49.27       85.66     67.76 o 
 -12   4   6      559.34      576.26     65.90 o 
 -10   4   6       19.62       53.33     34.16 o 
  -8   4   6     1320.66     1287.11     93.97 o 
  -6   4   6     5775.85     5780.99    110.28 o 
  -4   4   6     3013.90     3079.91     69.24 o 
  -2   4   6      669.18      612.74     23.93 o 
   0   4   6      186.92      134.51     15.46 o 
   2   4   6     5811.57     6094.10     76.43 o 
   4   4   6     5956.94     5802.28     85.17 o 
   6   4   6     2318.73     2503.94     75.58 o 
   8   4   6       60.90       71.89     31.46 o 
  10   4   6      395.36      454.90     63.59 o 
 -11   5   6       62.56       54.93     39.72 o 
  -9   5   6      193.97      115.10     37.40 o 
  -7   5   6      266.37      347.03     40.30 o 
  -5   5   6      286.49      321.58     33.31 o 
  -3   5   6      427.01      512.99     24.74 o 
  -1   5   6      374.33      359.26     19.57 o 
   1   5   6     1549.62     1515.75     39.85 o 
   3   5   6      216.31      215.21     19.27 o 
   5   5   6      408.54      477.91     27.10 o 
   7   5   6     1217.49     1202.60     94.80 o 
   9   5   6      270.11      240.89     43.55 o 
  11   5   6       90.51        0.00     71.44 o 
 -10   6   6      450.39      369.49     51.19 o 
  -8   6   6     1190.64     1362.82     68.59 o 
  -6   6   6     3566.69     3537.00     90.11 o 
  -4   6   6     1615.37     1588.76     55.58 o 
  -2   6   6     1576.67     1781.08     44.87 o 
   0   6   6      203.65      276.37     34.44 o 
   2   6   6      697.71      637.90     31.46 o 
   4   6   6     3728.69     3940.85     66.01 o 
   6   6   6      390.46      340.85     41.10 o 
   8   6   6        4.72        0.00     29.73 o 
  10   6   6       20.86       89.50     50.89 o 
 -11   7   6       74.16       35.25     41.40 o 
  -9   7   6      582.16      429.47     88.55 o 
  -7   7   6     4659.31     4528.23    111.34 o 
  -5   7   6    11569.37    11694.62    169.88 o 
  -3   7   6     1178.67     1273.57     93.60 o 
  -1   7   6       54.34       18.88     19.13 o 
   1   7   6     4387.21     4382.00    104.45 o 
   3   7   6    14215.01    13619.94    127.05 o 
   5   7   6     6537.51     6614.31    133.73 o 
   7   7   6        7.58        8.54     30.59 o 
   9   7   6       68.85       77.96     51.06 o 
 -10   8   6      163.76      189.38     47.58 o 
  -8   8   6       21.54       34.44     34.36 o 
  -6   8   6       80.88       49.10     28.40 o 
  -4   8   6      102.88        0.00     61.29 o 
  -2   8   6      946.67     1095.53     66.25 o 
   0   8   6     1522.76     1485.77     57.18 o 
   2   8   6        8.29        7.61     18.01 o 
   4   8   6       32.30       52.36     28.08 o 
   6   8   6     1334.23     1392.08     73.70 o 
   8   8   6       33.70       33.14     43.93 o 
  -9   9   6      618.26      570.99     65.78 o 
  -7   9   6      610.91      591.40     54.41 o 
  -5   9   6      431.63      388.44     57.34 o 
  -3   9   6       10.11       12.77     52.10 o 
  -1   9   6      241.02      273.05     44.82 o 
   1   9   6      117.82       83.97     28.12 o 
   3   9   6      235.33      129.20     39.91 o 
   5   9   6      546.07      650.59    108.44 o 
   7   9   6        3.32       74.18     44.72 o 
  -8  10   6      957.92      775.66    104.04 o 
  -6  10   6     3278.67     3327.22    135.68 o 
  -4  10   6     2135.72     2040.62    102.22 o 
  -2  10   6       77.31      138.19     44.27 o 
   0  10   6       56.83       35.82     34.53 o 
   2  10   6     3599.92     3817.20    111.53 o 
   4  10   6     6840.65     7127.26    227.03 o 
   6  10   6       49.57       26.21     42.93 o 
  -7  11   6      374.96      398.59     76.63 o 
  -5  11   6      609.81      599.32    134.41 o 
  -3  11   6      940.80      931.82     80.38 o 
  -1  11   6     2174.10     1714.84     94.45 o 
   1  11   6     1042.85      935.36     77.09 o 
   3  11   6     1175.58     1267.44     89.31 o 
   5  11   6     1420.26     1458.50    103.04 o 
  -6  12   6      108.34      140.91     59.29 o 
  -4  12   6       15.31       28.36     49.47 o 
  -2  12   6       13.49       16.35     51.06 o 
   0  12   6       17.09       84.86     45.94 o 
   2  12   6       34.59        0.00     60.73 o 
   4  12   6       15.22      114.43     85.18 o 
  -3  13   6      404.87      385.70    110.28 o 
  -1  13   6      247.41      256.07     68.00 o 
   1  13   6      257.89      151.03     77.51 o 
 -13   1   7      361.55      521.18     86.76 o 
 -11   1   7     1479.04     1270.30    163.34 o 
  -9   1   7     1219.28     1274.08     86.90 o 
  -7   1   7     9639.02     9354.88    183.53 o 
  -5   1   7     6014.11     5867.45    132.66 o 
  -3   1   7     1897.39     1705.83     37.32 o 
  -1   1   7       53.12       78.66     12.61 o 
   1   1   7     3310.67     3699.75     65.30 o 
   3   1   7    34690.64    35505.18    215.48 o 
   5   1   7     7289.52     7253.80     73.90 o 
   7   1   7       36.50       23.06     18.01 o 
   9   1   7      178.60      151.80     34.72 o 
  11   1   7      206.25      202.33     58.19 o 
 -12   2   7      203.22      100.68     59.91 o 
 -10   2   7     1546.36     1336.49     74.63 o 
  -8   2   7     6716.97     6792.14    133.53 o 
  -6   2   7    16135.09    15432.42    191.97 o 
  -4   2   7     3623.22     3634.54     64.32 o 
  -2   2   7     5244.60     4144.51     57.95 o 
   0   2   7     1538.53     1707.30     33.13 o 
   2   2   7    42426.01    43227.24    444.14 o 
   4   2   7    13891.94    14652.01    111.46 o 
   6   2   7     2374.55     2453.16     51.57 o 
   8   2   7      771.83      890.30     54.10 o 
  10   2   7       28.62        4.79     40.17 o 
 -11   3   7      380.25      275.67     48.86 o 
  -9   3   7      481.99      519.15     50.87 o 
  -7   3   7       12.11       15.10     25.19 o 
  -5   3   7        1.46        0.00     17.38 o 
  -3   3   7      223.72      290.39     26.52 o 
  -1   3   7      409.10      291.66     18.84 o 
   1   3   7     4108.50     4048.94     54.77 o 
   3   3   7     2860.58     3020.83     39.35 o 
   5   3   7      104.77      171.76     19.92 o 
   7   3   7       22.60       24.69     21.93 o 
   9   3   7       15.65       37.52     36.50 o 
  11   3   7       24.28        3.84     69.84 o 
 -12   4   7      619.96      688.42    110.09 o 
 -10   4   7      648.99      744.38     82.90 o 
  -8   4   7     1185.34     1132.64     72.14 o 
  -6   4   7     1363.36     1393.12     66.52 o 
  -4   4   7     3053.01     3049.62     79.91 o 
  -2   4   7      400.21      287.22     24.00 o 
   0   4   7       57.20       45.22     26.83 o 
   2   4   7     7209.92     6951.17     83.00 o 
   4   4   7     8702.39     8574.16     80.54 o 
   6   4   7     1166.56     1044.64     54.17 o 
   8   4   7      130.94       84.09     32.57 o 
  10   4   7      398.62      346.28     59.71 o 
 -11   5   7     1225.45      996.80     73.48 o 
  -9   5   7     5141.00     4903.30    122.93 o 
  -7   5   7     7332.18     7021.17    133.92 o 
  -5   5   7     7901.88     7986.34    173.91 o 
  -3   5   7     6038.29     6339.59    116.06 o 
  -1   5   7     5012.69     5020.48    101.74 o 
   1   5   7    18669.04    19080.16    174.58 o 
   3   5   7     9690.61    10090.04     95.76 o 
   5   5   7     5894.77     5648.11    113.06 o 
   7   5   7     4972.79     4853.86    115.57 o 
   9   5   7      955.88      814.25     63.57 o 
 -10   6   7      340.62      312.50     49.20 o 
  -8   6   7      977.16     1110.20    118.57 o 
  -6   6   7     2841.76     2845.02    109.42 o 
  -4   6   7      539.48      483.16     36.90 o 
  -2   6   7      608.06      641.39     29.24 o 
   0   6   7     1466.57     1540.70     48.51 o 
   2   6   7     7315.87     7236.10     97.40 o 
   4   6   7     5270.86     5588.20     95.13 o 
   6   6   7       21.85       62.04     27.86 o 
   8   6   7        3.96       10.23     39.40 o 
  10   6   7      140.68       69.10     46.96 o 
 -11   7   7        5.19        0.00     40.20 o 
  -9   7   7      106.62       96.80     38.86 o 
  -7   7   7      528.49      635.53     52.47 o 
  -5   7   7      639.49      685.17     46.88 o 
  -3   7   7      171.21      160.58     39.87 o 
  -1   7   7      285.09      246.45     34.13 o 
   1   7   7      125.43      155.31     23.52 o 
   3   7   7     1812.56     2032.83     50.08 o 
   5   7   7     2528.63     2561.01     90.96 o 
   7   7   7      155.90      152.19     47.76 o 
   9   7   7        8.12        0.00     33.61 o 
 -10   8   7      322.46      238.78     49.42 o 
  -8   8   7      546.06      582.12     57.08 o 
  -6   8   7      522.97      571.26     49.42 o 
  -4   8   7      638.29      614.40     62.97 o 
  -2   8   7     1205.61     1195.28     68.61 o 
   0   8   7     1517.58     1494.75     58.60 o 
   2   8   7      170.45      219.81     37.95 o 
   4   8   7      718.68      869.62     57.74 o 
   6   8   7      956.85      929.04     65.04 o 
   8   8   7      215.47      158.79     44.37 o 
  -9   9   7      718.54      690.57     66.95 o 
  -7   9   7      982.14     1078.88     89.82 o 
  -5   9   7     1540.70     1595.01     93.57 o 
  -3   9   7      782.14      782.10     65.88 o 
  -1   9   7     1200.01     1025.95     69.03 o 
   1   9   7     3071.80     3325.58    100.55 o 
   3   9   7     2429.51     2473.80     73.82 o 
   5   9   7     1129.89     1257.63     72.83 o 
   7   9   7      103.26       66.12     49.84 o 
  -8  10   7        0.29       12.36     48.68 o 
  -6  10   7        3.60       41.43     49.86 o 
  -4  10   7       69.81       84.66     44.54 o 
  -2  10   7       18.08        2.00     34.99 o 
   0  10   7       47.27       29.17     35.73 o 
   2  10   7        4.11       83.02     31.01 o 
   4  10   7       68.34      145.81     46.36 o 
   6  10   7       14.81        0.00     42.96 o 
  -7  11   7     1278.34     1268.16    132.41 o 
  -5  11   7     1419.02     1534.11    103.09 o 
  -3  11   7     1067.09     1259.71    205.53 o 
  -1  11   7      996.94      759.87    194.02 o 
   1  11   7      876.66      962.99     52.43 o 
   3  11   7     1728.57     1907.84    160.06 o 
   5  11   7     1707.05     1913.75    114.77 o 
  -4  12   7     1457.19     1491.37    105.77 o 
  -2  12   7      997.81      841.69    102.68 o 
   0  12   7     1872.83     1706.15     96.56 o 
   2  12   7     2083.94     2060.41    171.17 o 
   4  12   7     1595.39     1726.43    112.49 o 
  -1  13   7      238.56      237.31     59.16 o 
   1  13   7       46.27        0.00     72.24 o 
 -12   0   8     1891.91     1686.11    163.34 o 
 -10   0   8     6768.44     6520.84    261.47 o 
  -8   0   8     7646.45     7534.74    253.00 o 
  -6   0   8     4393.06     4328.69     98.64 o 
  -4   0   8    21912.44    20617.77    253.12 o 
  -2   0   8    37662.88    34829.10    370.22 o 
   0   0   8     8218.76     8407.09    120.90 o 
   2   0   8    18833.24    19376.42    220.55 o 
   4   0   8    23864.84    24097.17    230.16 o 
   6   0   8    11201.84    11130.38    190.08 o 
   8   0   8     7795.00     7687.61    169.07 o 
  10   0   8     1026.62      869.58    111.39 o 
 -13   1   8      746.13      827.26     99.39 o 
 -11   1   8      101.96       86.88     51.36 o 
  -9   1   8      212.81      246.70     53.95 o 
  -7   1   8     1026.01     1056.40     69.55 o 
  -5   1   8     3874.80     3828.52     61.77 o 
  -3   1   8      440.14      512.45     23.61 o 
  -1   1   8      284.04      365.61     19.16 o 
   1   1   8     8350.38     7914.25     97.74 o 
   3   1   8     9665.01     9654.26    111.63 o 
   5   1   8      249.34      302.95     18.69 o 
   7   1   8        2.92        1.19     20.17 o 
   9   1   8     1368.30     1589.28     71.60 o 
  11   1   8      249.39      320.52     64.98 o 
 -12   2   8      218.13      231.58     64.26 o 
 -10   2   8      110.19       95.94     48.79 o 
  -8   2   8      597.00      607.75     61.68 o 
  -6   2   8        4.05       56.78     32.12 o 
  -4   2   8       68.49       86.15     19.11 o 
  -2   2   8      547.33      739.92     27.27 o 
   0   2   8      168.91      192.97     15.07 o 
   2   2   8    12650.76    12751.33    145.07 o 
   4   2   8       66.35       91.01     11.77 o 
   6   2   8       81.94       74.54     19.09 o 
   8   2   8      230.00      156.49     33.91 o 
  10   2   8      117.99      170.53     72.56 o 
 -11   3   8      675.86      734.84     81.97 o 
  -9   3   8     1293.77     1284.26     69.61 o 
  -7   3   8     2067.63     2017.94     71.07 o 
  -5   3   8     3124.01     3029.90     53.17 o 
  -3   3   8       21.39       33.17     15.81 o 
  -1   3   8      325.74      291.82     19.65 o 
   1   3   8     2213.94     2374.69     48.33 o 
   3   3   8     5832.17     6091.70     63.06 o 
   5   3   8     6483.45     6905.24     85.99 o 
   7   3   8     1030.14     1117.48     58.27 o 
   9   3   8      196.44      280.23     70.80 o 
  11   3   8      216.54      242.77     90.30 o 
 -12   4   8      626.24      750.04     70.44 o 
 -10   4   8     2273.73     2243.98     89.83 o 
  -8   4   8      707.80      660.08     55.94 o 
  -6   4   8     2486.99     2570.27     75.33 o 
  -4   4   8     2457.10     2573.52     66.92 o 
  -2   4   8     1187.18     1191.42     48.86 o 
   0   4   8     7664.71     7610.19     89.94 o 
   2   4   8     3594.80     3596.11    119.05 o 
   4   4   8     4647.05     4592.87     97.21 o 
   6   4   8      381.07      499.59     44.20 o 
   8   4   8      898.72     1034.50     62.85 o 
  10   4   8     1033.60     1142.39    119.39 o 
 -11   5   8       63.63       75.70     54.27 o 
  -9   5   8      163.36       80.44     34.44 o 
  -7   5   8      138.61      103.29     32.12 o 
  -5   5   8      785.00      813.89     45.98 o 
  -3   5   8      582.98      576.70     27.21 o 
  -1   5   8     1155.68     1019.15     36.15 o 
   1   5   8      764.94      765.95     48.77 o 
   3   5   8      466.57      516.27     27.81 o 
   5   5   8        2.21        0.00     17.88 o 
   7   5   8        0.16        0.72     27.66 o 
   9   5   8      132.19      127.06     49.48 o 
 -10   6   8      669.64      706.61     68.80 o 
  -8   6   8     3069.01     2990.92    122.93 o 
  -6   6   8     3174.96     3352.80     90.37 o 
  -4   6   8      438.10      356.39     33.82 o 
  -2   6   8      170.79      204.89     38.38 o 
   0   6   8     3948.81     3903.66     69.81 o 
   2   6   8     7710.62     7476.58    100.30 o 
   4   6   8     4629.87     4622.78     87.77 o 
   6   6   8     1526.75     1578.50     71.86 o 
   8   6   8      162.19      195.34     42.20 o 
  10   6   8      401.79      404.96     70.07 o 
 -11   7   8     1219.69     1229.35    106.08 o 
  -9   7   8     3083.30     3274.30    105.89 o 
  -7   7   8     4751.04     4999.98    141.30 o 
  -5   7   8     3420.29     3169.54    142.02 o 
  -3   7   8     2888.86     3057.09     74.82 o 
  -1   7   8     1344.57     1382.74     71.54 o 
   1   7   8     6319.06     6578.55     97.97 o 
   3   7   8     8821.96     9237.50    129.13 o 
   5   7   8     3107.20     3219.76    158.26 o 
   7   7   8     1034.22      988.43     67.03 o 
   9   7   8      231.23      236.30     56.52 o 
 -10   8   8       59.30       15.70     38.99 o 
  -8   8   8      346.39      292.55     46.83 o 
  -6   8   8      196.49      133.23     35.75 o 
  -4   8   8      350.12      339.43     49.86 o 
  -2   8   8      141.58       88.94     26.12 o 
   0   8   8       54.34       37.56     19.67 o 
   2   8   8      136.57      158.88     26.41 o 
   4   8   8       26.53       15.48     27.78 o 
   6   8   8       27.99       51.15     33.39 o 
   8   8   8      233.85      179.69     48.76 o 
  -9   9   8      741.02      743.82     67.46 o 
  -7   9   8      624.13      586.40    161.82 o 
  -5   9   8       20.09        0.00    109.16 o 
  -3   9   8      322.79      273.98     49.73 o 
  -1   9   8      978.86     1054.67     69.73 o 
   1   9   8     1754.21     1711.41    113.98 o 
   3   9   8      760.60      629.74     45.77 o 
   5   9   8      177.06       79.57     64.45 o 
   7   9   8      392.92      341.11     51.65 o 
  -8  10   8     2012.89     1873.61    220.23 o 
  -6  10   8     2943.83     3070.13    131.71 o 
  -4  10   8      968.69     1065.53     83.06 o 
  -2  10   8      387.64      526.80     62.43 o 
   0  10   8     1117.62     1333.03     69.15 o 
   2  10   8     3040.39     2970.00     92.88 o 
   4  10   8     2274.77     2405.02    145.04 o 
   6  10   8     1322.60     1095.26     94.15 o 
  -7  11   8     1287.32     1278.45    106.65 o 
  -5  11   8     1079.84     1045.37     91.48 o 
  -3  11   8     1062.86     1000.63     82.83 o 
  -1  11   8      472.49      449.47     60.85 o 
   1  11   8      796.94      771.66    143.12 o 
   3  11   8      981.19      988.31     85.09 o 
   5  11   8      852.94      819.26     87.35 o 
  -4  12   8        4.51        7.68     49.69 o 
  -2  12   8      167.14      251.34     63.85 o 
   0  12   8      226.16      169.13     51.02 o 
   2  12   8       14.04       66.01     75.12 o 
   4  12   8       34.10       50.46     52.72 o 
  -1  13   8      599.83      598.03     77.12 o 
 -13   1   9       30.53       59.27     58.00 o 
 -11   1   9      437.98      332.43     68.61 o 
  -9   1   9     2986.06     3121.30    123.58 o 
  -7   1   9      204.25      278.67     46.99 o 
  -5   1   9     3522.18     3412.45     60.88 o 
  -3   1   9     4770.79     4883.71     69.19 o 
  -1   1   9     3308.27     3206.31     50.55 o 
   1   1   9     7335.08     7030.50     93.31 o 
   3   1   9      282.61      296.81     20.24 o 
   5   1   9     3603.48     3855.70     66.52 o 
   7   1   9      709.15      778.92     42.91 o 
   9   1   9      204.79      140.43     36.57 o 
  11   1   9      461.35      337.06     98.61 o 
 -12   2   9      668.45      765.25     89.33 o 
 -10   2   9      737.78      689.39     77.62 o 
  -8   2   9     2861.18     3003.63    114.42 o 
  -6   2   9     3979.98     4155.97    115.27 o 
  -4   2   9     8499.54     8698.20    101.75 o 
  -2   2   9     3016.97     2942.21     51.52 o 
   0   2   9      470.41      589.88     27.84 o 
   2   2   9     6039.08     5971.65     94.88 o 
   4   2   9    13006.94    13253.17    123.34 o 
   6   2   9     1490.66     1618.03     45.99 o 
   8   2   9       28.13       26.64     32.86 o 
  10   2   9     1065.42      877.57    116.67 o 
 -11   3   9        8.87       11.80     48.16 o 
  -9   3   9      372.58      348.63     55.92 o 
  -7   3   9       40.69       40.29     33.04 o 
  -5   3   9        6.05        3.91     21.98 o 
  -3   3   9     5688.02     5370.60     75.57 o 
  -1   3   9      643.90      604.40     26.05 o 
   1   3   9     1454.44     1272.51     45.37 o 
   3   3   9        6.17       13.94     13.23 o 
   5   3   9      633.56      675.69     31.06 o 
   7   3   9      347.12      368.34     62.09 o 
   9   3   9      180.63      143.90     48.53 o 
  11   3   9       20.12       82.63     80.71 o 
 -12   4   9       37.51       67.21     54.41 o 
 -10   4   9      213.43      198.20     66.41 o 
  -8   4   9      380.23      361.87     49.87 o 
  -6   4   9      248.89      266.13     34.25 o 
  -4   4   9     1197.13     1108.38     41.21 o 
  -2   4   9     7268.15     6721.40     88.07 o 
   0   4   9     1076.94     1005.81     33.35 o 
   2   4   9      309.45      348.67     22.08 o 
   4   4   9      146.07      203.40     35.99 o 
   6   4   9      346.86      428.52     39.45 o 
   8   4   9      956.17      909.29    103.00 o 
  10   4   9       13.80        0.00     46.43 o 
 -11   5   9     2921.57     2880.78    110.15 o 
  -9   5   9      839.32      910.16     64.13 o 
  -7   5   9     3134.48     3110.23    124.30 o 
  -5   5   9     7235.14     7152.96    124.77 o 
  -3   5   9    16035.80    16227.49    184.01 o 
  -1   5   9     8744.81     9212.74    110.62 o 
   1   5   9      780.16      733.77     31.56 o 
   3   5   9     8863.94     9366.99    141.29 o 
   5   5   9     6690.49     6642.73    106.69 o 
   7   5   9     3099.00     2655.71     89.61 o 
   9   5   9     1346.57     1100.07     90.59 o 
 -10   6   9      266.63      361.30     53.23 o 
  -8   6   9      427.64      358.47     46.58 o 
  -6   6   9     1700.10     1811.61     69.66 o 
  -4   6   9     8715.14     8537.73    131.94 o 
  -2   6   9     1667.73     1603.55     53.37 o 
   0   6   9       65.03       65.17     18.13 o 
   2   6   9      343.03      358.66     27.39 o 
   4   6   9     2038.12     1984.72     60.64 o 
   6   6   9     2510.69     2702.37    144.08 o 
   8   6   9      273.27      207.88     74.37 o 
 -11   7   9        0.77        0.00     40.01 o 
  -9   7   9      262.26      230.60     46.05 o 
  -7   7   9      176.07      115.95     34.56 o 
  -5   7   9      659.38      693.49     48.54 o 
  -3   7   9      294.32      383.03     49.11 o 
  -1   7   9      325.58      323.88     28.68 o 
   1   7   9      102.88      142.20     23.10 o 
   3   7   9      212.94      228.47     42.56 o 
   5   7   9       16.55       30.37     38.57 o 
   7   7   9      229.45      242.79     44.08 o 
   9   7   9        1.56        0.00     43.49 o 
 -10   8   9      469.49      515.22     80.53 o 
  -8   8   9       93.22       57.75     36.72 o 
  -6   8   9      285.02      341.77     72.48 o 
  -4   8   9     1972.86     2287.83    254.91 o 
  -2   8   9     2270.51     2376.82     86.41 o 
   0   8   9      270.03      246.05     28.32 o 
   2   8   9       55.68      122.42     30.05 o 
   4   8   9      131.68      231.33     38.61 o 
   6   8   9     1916.78     2473.46    135.67 o 
   8   8   9      756.93      525.21     61.89 o 
  -9   9   9       96.28       63.17     54.88 o 
  -7   9   9      978.44     1131.43     93.97 o 
  -5   9   9     3328.86     3473.73    259.95 o 
  -3   9   9     3595.09     3638.26    122.90 o 
  -1   9   9      871.25      849.62     47.40 o 
   1   9   9       54.65       32.33     26.09 o 
   3   9   9      992.16     1091.45     65.59 o 
   5   9   9     1717.45     1919.85     86.84 o 
   7   9   9     1153.64     1271.48     83.22 o 
  -8  10   9      210.56      254.61     66.41 o 
  -6  10   9       37.93       39.02     44.11 o 
  -4  10   9        3.50       11.28     46.75 o 
  -2  10   9       65.72      107.53     67.36 o 
   0  10   9       19.64       32.97     28.61 o 
   2  10   9       25.13       47.00     27.02 o 
   4  10   9      112.53      138.04     40.18 o 
   6  10   9       13.46        0.00     44.89 o 
  -7  11   9      486.01      445.35     74.95 o 
  -5  11   9     1149.29     1172.68    126.82 o 
  -3  11   9     1181.52      980.59     83.62 o 
  -1  11   9      935.22      894.60     91.37 o 
   1  11   9      825.42      672.03     71.36 o 
   3  11   9      616.15      682.35     77.39 o 
   5  11   9      791.94      879.49     91.28 o 
  -4  12   9     1722.51     1627.16    109.30 o 
  -2  12   9     1817.95     1680.02    103.08 o 
   0  12   9      984.27      831.13     83.79 o 
   2  12   9      833.20      710.08    117.15 o 
 -12   0  10     6012.28     5059.28    255.39 o 
 -10   0  10     3583.33     3926.79    202.97 o 
  -8   0  10     4202.27     4684.98    198.50 o 
  -6   0  10     2759.32     2859.47     83.38 o 
  -4   0  10    10535.93    11459.48    173.97 o 
  -2   0  10   124004.80   120155.91   1146.72 o 
   0   0  10    49029.81    47777.34    538.75 o 
   2   0  10      434.93      503.04     24.64 o 
   4   0  10     1480.60     1401.94    221.11 o 
   6   0  10     7048.70     6922.64    153.99 o 
   8   0  10     8251.33     7945.27    179.46 o 
  10   0  10     2537.27     2467.95    165.89 o 
 -11   1  10      169.79      115.45     55.73 o 
  -9   1  10       59.69        0.00     37.80 o 
  -7   1  10      929.11     1052.01     51.90 o 
  -5   1  10     7375.41     6956.32    117.53 o 
  -3   1  10    15360.59    15195.98    145.98 o 
  -1   1  10      147.94      147.27     16.68 o 
   1   1  10        5.39        0.00     12.64 o 
   3   1  10      519.19      465.34     24.10 o 
   5   1  10     2416.38     2583.59     61.71 o 
   7   1  10     1318.34     1283.55     52.53 o 
   9   1  10      100.41       47.70     39.80 o 
  11   1  10      494.30      324.60     94.93 o 
 -12   2  10      167.74      204.22     75.99 o 
 -10   2  10      143.48      152.96     53.54 o 
  -8   2  10      186.46      222.64     50.05 o 
  -6   2  10     3538.41     3445.61     82.68 o 
  -4   2  10     4088.97     3805.65     65.32 o 
  -2   2  10     1443.23     1520.85     45.61 o 
   0   2  10       11.34        0.00     12.39 o 
   2   2  10      627.53      619.81     32.90 o 
   4   2  10     2466.15     2657.06     50.43 o 
   6   2  10      302.57      331.65     31.62 o 
   8   2  10       37.69        0.00     34.41 o 
  10   2  10       27.74        0.00     61.21 o 
 -11   3  10     1225.75     1177.47    101.33 o 
  -9   3  10     1371.67     1535.96     95.12 o 
  -7   3  10      161.04      241.05     57.46 o 
  -5   3  10      238.46      312.25     28.51 o 
  -3   3  10    11737.24    11778.40    125.83 o 
  -1   3  10    17451.14    17835.33    162.35 o 
   1   3  10     4084.61     3897.34     55.20 o 
   3   3  10       89.61       80.72     16.70 o 
   5   3  10       31.03       29.54     20.21 o 
   7   3  10     1941.38     1959.98    157.26 o 
   9   3  10      930.30     1016.68     85.66 o 
 -12   4  10      477.52      476.96     79.26 o 
 -10   4  10      255.15      296.30     61.07 o 
  -8   4  10     2020.11     2255.24    105.11 o 
  -6   4  10      953.01      963.93     65.71 o 
  -4   4  10     6686.83     6732.24    103.90 o 
  -2   4  10     9838.02     9828.41    113.30 o 
   0   4  10     2300.83     2291.18     48.17 o 
   2   4  10     1044.03     1055.01     45.88 o 
   4   4  10      189.52      213.85     26.51 o 
   6   4  10     2978.77     3042.89     75.30 o 
   8   4  10     1245.41     1199.29    101.41 o 
  10   4  10      743.23      848.37     87.77 o 
 -11   5  10        0.94        0.00     48.57 o 
  -9   5  10       16.86        0.00     31.81 o 
  -7   5  10      154.92      141.58     35.88 o 
  -5   5  10      701.81      594.12     56.26 o 
  -3   5  10        6.97       14.08     16.33 o 
  -1   5  10      380.20      389.32     27.06 o 
   1   5  10        1.60        3.04     14.48 o 
   3   5  10       25.91       13.01     23.32 o 
   5   5  10       83.98      143.83     26.69 o 
   7   5  10        0.10        0.00     32.65 o 
   9   5  10       21.76       11.79     44.12 o 
 -10   6  10     2585.29     2574.44    100.49 o 
  -8   6  10     1024.78     1161.40     67.29 o 
  -6   6  10      874.32     1007.89     56.82 o 
  -4   6  10     2664.57     2678.63     95.13 o 
  -2   6  10     4271.08     4241.41     93.47 o 
   0   6  10     8212.87     8182.39    108.02 o 
   2   6  10     3143.47     3358.41     84.84 o 
   4   6  10      477.88      506.80     39.61 o 
   6   6  10      322.41      358.25     45.39 o 
   8   6  10      541.57      497.14    123.86 o 
  -9   7  10     1584.58     1555.84     81.47 o 
  -7   7  10     4044.38     4209.08    152.89 o 
  -5   7  10     3165.74     3164.36     87.06 o 
  -3   7  10     2562.91     2519.56    141.23 o 
  -1   7  10     7658.29     7732.90    111.14 o 
   1   7  10     4614.63     4827.77    104.08 o 
   3   7  10     3567.24     3556.85    112.00 o 
   5   7  10     1733.47     1821.09     76.54 o 
   7   7  10      667.05      545.67     57.23 o 
   9   7  10     1795.65     2116.53    126.12 o 
 -10   8  10      242.88      203.14     48.93 o 
  -8   8  10       62.89        9.90     35.23 o 
  -6   8  10       88.73      156.48     47.87 o 
  -4   8  10       87.44       74.35     54.26 o 
  -2   8  10     1058.44     1125.13     48.50 o 
   0   8  10      286.48      315.28     31.44 o 
   2   8  10      307.34      319.86     54.04 o 
   4   8  10        6.89       19.85     27.25 o 
   6   8  10      395.09      345.82     49.81 o 
   8   8  10      425.22      476.80     80.63 o 
  -9   9  10      715.87      558.08    131.21 o 
  -7   9  10       51.71       76.24     49.75 o 
  -5   9  10      474.03      435.44    104.44 o 
  -3   9  10      350.52      322.68     51.06 o 
  -1   9  10     1803.11     1828.02     64.01 o 
   1   9  10     1691.97     1770.77     72.60 o 
   3   9  10      232.16      267.61     43.83 o 
   5   9  10       25.69        7.24     33.52 o 
   7   9  10       98.81       20.18     56.19 o 
  -8  10  10      732.32      894.02    135.53 o 
  -6  10  10     1626.95     1572.49    109.40 o 
  -4  10  10     1365.34     1313.83     90.92 o 
  -2  10  10     1067.26      951.74     61.63 o 
   0  10  10     2052.85     2120.74    102.33 o 
   2  10  10     2405.10     2727.92     93.68 o 
   4  10  10     1484.00     1399.46    138.72 o 
   6  10  10      165.77       64.55     70.75 o 
  -5  11  10      863.18      702.52     80.54 o 
  -3  11  10     1350.63     1352.66     93.48 o 
  -1  11  10     1583.84     1439.06     95.38 o 
   1  11  10      517.10      447.88     82.95 o 
   3  11  10      160.68      230.42     55.19 o 
   5  11  10      639.15      692.23     92.14 o 
  -4  12  10       67.37      165.71     55.34 o 
  -2  12  10       17.69       95.01     46.25 o 
   0  12  10      107.25       76.65     46.87 o 
   2  12  10      235.28      313.13     65.99 o 
 -11   1  11     1153.84     1275.54    100.32 o 
  -9   1  11      354.78      286.53     59.61 o 
  -7   1  11     2076.11     2094.88     69.45 o 
  -5   1  11      258.22      246.83     23.83 o 
  -3   1  11    10108.31    10290.94    115.04 o 
  -1   1  11    12924.56    13178.84    185.01 o 
   1   1  11     2143.81     2473.86    120.21 o 
   3   1  11     1240.21     1203.56     36.19 o 
   5   1  11       51.41       45.89     20.34 o 
   7   1  11     1908.11     1999.49    119.46 o 
   9   1  11     1106.12     1271.16     71.17 o 
 -12   2  11      985.94     1275.77    110.58 o 
 -10   2  11     1370.32     1508.20    179.16 o 
  -8   2  11      737.20      811.13     52.06 o 
  -6   2  11     1989.11     2154.52     68.68 o 
  -4   2  11     2914.84     2810.82     73.45 o 
  -2   2  11    21082.37    20691.70    187.99 o 
   0   2  11    13544.74    13891.91    257.76 o 
   2   2  11     1364.26     1683.59     50.80 o 
   4   2  11      479.47      466.74     26.43 o 
   6   2  11     1664.61     1787.43     58.49 o 
   8   2  11     1403.79     1562.54     93.52 o 
  10   2  11     1075.21     1168.61    135.21 o 
 -11   3  11      494.84      535.20     76.49 o 
  -9   3  11      342.37      400.12     61.53 o 
  -7   3  11      169.70      104.01     76.71 o 
  -5   3  11      480.12      522.52     31.27 o 
  -3   3  11      542.10      554.18     29.76 o 
  -1   3  11     3400.31     3571.35     60.73 o 
   1   3  11      552.53      581.40     24.22 o 
   3   3  11       67.59       72.54     22.02 o 
   5   3  11      367.14      363.46     33.45 o 
   7   3  11      157.98      144.50     47.47 o 
   9   3  11       49.78       22.57     42.02 o 
 -12   4  11      670.61      599.98     87.68 o 
 -10   4  11      311.85      345.32     64.94 o 
  -8   4  11       32.55       57.03     40.37 o 
  -6   4  11     1491.68     1525.53     79.08 o 
  -4   4  11     3991.00     3861.40     70.17 o 
  -2   4  11     1048.48     1081.30     38.64 o 
   0   4  11     2905.84     2916.75     77.55 o 
   2   4  11       38.50       66.04     22.65 o 
   4   4  11      202.85      288.57     55.96 o 
   6   4  11     1173.12     1143.90     75.44 o 
   8   4  11      428.24      366.96     60.72 o 
  10   4  11      633.26      710.36     85.16 o 
 -11   5  11     2316.04     2343.12    130.51 o 
  -9   5  11     1884.02     1820.92    105.91 o 
  -7   5  11       17.49        0.00     58.33 o 
  -5   5  11     4440.21     4082.88    117.88 o 
  -3   5  11    24886.76    24067.62    289.39 o 
  -1   5  11    25211.82    25244.63    225.76 o 
   1   5  11     3387.51     3628.10     84.07 o 
   3   5  11      127.22      114.49     53.36 o 
   5   5  11     3188.64     3129.52     87.84 o 
   7   5  11     4741.46     5216.92    160.29 o 
   9   5  11     2807.44     2703.94    129.57 o 
 -10   6  11        5.87       22.07     53.78 o 
  -8   6  11      262.01      401.89     59.64 o 
  -6   6  11     1869.52     1997.48     94.02 o 
  -4   6  11      822.58      844.56     61.79 o 
  -2   6  11     1951.88     2003.76     54.93 o 
   0   6  11     2041.59     1928.98     52.42 o 
   2   6  11     1918.02     1806.32     76.14 o 
   4   6  11     1184.02     1131.83     53.84 o 
   6   6  11      596.15      609.76    106.24 o 
   8   6  11      483.73      616.42     75.63 o 
  -9   7  11      151.59      176.33     45.23 o 
  -7   7  11       22.06       39.46     32.83 o 
  -5   7  11     1592.63     1512.21    115.55 o 
  -3   7  11      736.55      804.76     41.02 o 
  -1   7  11        9.61       24.67     19.80 o 
   1   7  11       25.91       66.68     32.52 o 
   3   7  11       81.20       61.70     29.09 o 
   5   7  11      576.29      522.04     64.66 o 
   7   7  11       56.72      124.59     48.66 o 
 -10   8  11      232.76      179.08     50.95 o 
  -8   8  11      141.94      157.28     42.00 o 
  -6   8  11      535.48      652.03     90.54 o 
  -4   8  11     4594.00     4862.70    177.72 o 
  -2   8  11     7540.58     7654.00    117.67 o 
   0   8  11      845.88      791.74     51.73 o 
   2   8  11      345.26      283.91     39.17 o 
   4   8  11       29.34       53.72     30.43 o 
   6   8  11     1299.78     1286.93     78.02 o 
   8   8  11     1827.16     2126.75    301.34 o 
  -9   9  11      120.85       96.78     62.25 o 
  -7   9  11      145.31       37.41     47.52 o 
  -5   9  11     1320.33     1334.57     90.73 o 
  -3   9  11     2424.56     2557.13    141.60 o 
  -1   9  11     1870.84     2234.23     67.81 o 
   1   9  11     1221.98     1344.94     73.02 o 
   3   9  11      528.56      494.66     43.70 o 
   5   9  11     1042.30     1018.83     72.42 o 
   7   9  11      817.03      833.82     77.37 o 
  -8  10  11        0.19       52.39     54.10 o 
  -6  10  11       48.15      134.72     50.46 o 
  -4  10  11       42.72       33.79     43.38 o 
  -2  10  11       36.68       23.04     30.75 o 
   0  10  11      284.59      311.79     52.10 o 
   2  10  11       49.58       68.12     34.81 o 
   4  10  11        2.59        0.00     33.97 o 
   6  10  11       12.17        8.83     40.15 o 
  -5  11  11      783.28      725.86     81.27 o 
  -3  11  11     2888.82     2742.27     99.09 o 
  -1  11  11     2016.91     2164.90    156.14 o 
   1  11  11      551.12      478.86     66.58 o 
   3  11  11      245.88      222.35     46.84 o 
  -4  12  11     2258.87     2046.95    124.90 o 
  -2  12  11     1998.72     1839.98    113.38 o 
   0  12  11     1475.70     1349.62    100.55 o 
   2  12  11     1063.70      945.71     92.91 o 
 -12   0  12     3218.61     3552.97    220.39 o 
 -10   0  12     2097.02     2240.68    165.89 o 
  -8   0  12     4310.58     4109.62    190.83 o 
  -6   0  12     1751.84     1786.19     72.54 o 
  -4   0  12    43199.85    40322.16    453.22 o 
  -2   0  12    12012.40    11442.47    441.58 o 
   0   0  12     2432.97     2764.93     67.00 o 
   2   0  12       14.17        7.83     17.82 o 
   4   0  12     3212.80     3312.77    158.30 o 
   6   0  12    16771.00    17195.24    271.81 o 
   8   0  12     5557.62     5486.75    236.37 o 
  10   0  12      215.75       94.93     73.36 o 
 -11   1  12        2.88        0.49     72.40 o 
  -9   1  12       13.25        0.00     37.43 o 
  -7   1  12      420.29      513.45     56.82 o 
  -5   1  12      612.95      646.29     33.74 o 
  -3   1  12      114.28      133.91     20.22 o 
  -1   1  12     1411.88     1410.55     38.46 o 
   1   1  12      821.15      903.44     36.90 o 
   3   1  12     1810.26     1875.95     79.37 o 
   5   1  12     1388.73     1291.00     49.53 o 
   7   1  12      124.62      109.46     28.38 o 
   9   1  12       98.09       53.56     51.62 o 
 -12   2  12       26.74       34.29     54.13 o 
 -10   2  12        1.16        1.12     44.80 o 
  -8   2  12      602.92      624.46     50.00 o 
  -6   2  12      244.62      180.62     31.37 o 
  -4   2  12      132.06      105.20     19.93 o 
  -2   2  12      724.64      698.67     30.77 o 
   0   2  12      727.37      792.42     28.97 o 
   2   2  12     1279.41     1320.21     56.00 o 
   4   2  12       42.23       42.50     19.20 o 
   6   2  12      216.15      351.28     65.97 o 
   8   2  12       18.92       60.01     41.14 o 
  10   2  12      100.33       63.93     74.16 o 
 -11   3  12      363.71      395.44     79.19 o 
  -9   3  12     1073.31     1233.39     72.19 o 
  -7   3  12     1323.95     1419.87     91.83 o 
  -5   3  12     1439.70     1448.36     69.87 o 
  -3   3  12     4641.02     4307.74     73.61 o 
  -1   3  12      403.44      345.08     24.45 o 
   1   3  12     1489.33     1429.61     50.32 o 
   3   3  12       10.93       25.94     16.58 o 
   5   3  12     2526.27     2838.26     85.81 o 
   7   3  12     2257.40     2405.68    176.20 o 
   9   3  12      389.07      269.01     59.40 o 
 -12   4  12      721.92      682.01    135.61 o 
 -10   4  12      120.34      127.08     52.83 o 
  -8   4  12      339.35      275.38     53.26 o 
  -6   4  12     1039.71     1136.49     58.54 o 
  -4   4  12      943.08      884.80     39.00 o 
  -2   4  12     3650.54     3703.46     68.27 o 
   0   4  12     1709.16     1835.00     69.99 o 
   2   4  12      406.30      392.57     35.44 o 
   4   4  12     2470.14     2567.76     66.31 o 
   6   4  12      874.79      806.61     56.05 o 
   8   4  12      628.76      676.27     75.55 o 
 -11   5  12       54.41       81.25     56.10 o 
  -9   5  12       37.80       53.74     42.45 o 
  -7   5  12       10.81        8.15     35.49 o 
  -5   5  12     2834.34     2772.23     81.15 o 
  -3   5  12      223.14      226.03     31.76 o 
  -1   5  12      229.21      254.16     34.76 o 
   1   5  12       26.85       61.24     23.38 o 
   3   5  12       54.30       31.97     25.52 o 
   5   5  12      158.25      183.84     30.53 o 
   7   5  12      151.69      112.90     44.81 o 
   9   5  12       44.24       13.90     47.09 o 
 -10   6  12        7.45        3.18     46.78 o 
  -8   6  12      224.88      216.32     53.34 o 
  -6   6  12       44.30        2.03     34.54 o 
  -4   6  12      363.22      332.26     38.66 o 
  -2   6  12     3938.55     4079.35     78.43 o 
   0   6  12      416.04      437.03     61.38 o 
   2   6  12      348.04      328.82     38.50 o 
   4   6  12      712.93      770.68     60.03 o 
   6   6  12      973.15      980.96     81.98 o 
   8   6  12      884.90      775.82     83.17 o 
  -9   7  12      282.57      243.61     59.59 o 
  -7   7  12      161.63      188.01     50.28 o 
  -5   7  12     2650.74     2615.01    105.58 o 
  -3   7  12     3248.75     3147.13    138.01 o 
  -1   7  12     1697.93     1771.72     56.57 o 
   1   7  12     4711.60     5018.59    110.91 o 
   3   7  12     2398.99     2506.67     83.05 o 
   5   7  12     1524.01     1417.95     74.53 o 
   7   7  12      810.49      825.96    188.75 o 
  -8   8  12        4.54        0.00     42.89 o 
  -6   8  12        1.69        0.00     38.27 o 
  -4   8  12      750.66      699.79     54.14 o 
  -2   8  12     1345.29     1464.48     58.33 o 
   0   8  12      325.33      245.06     66.05 o 
   2   8  12       50.81       69.20     30.76 o 
   4   8  12       67.30       28.71     31.60 o 
   6   8  12      467.45      468.40     56.15 o 
  -9   9  12      207.20      277.40     72.78 o 
  -7   9  12       21.53       25.06     66.01 o 
  -5   9  12      383.96      334.50     58.25 o 
  -3   9  12      877.92      887.34     60.64 o 
  -1   9  12      776.67      839.05     56.64 o 
   1   9  12       41.74       46.13     30.50 o 
   3   9  12        1.68        0.00     26.15 o 
   5   9  12      134.21       75.47     39.37 o 
  -6  10  12      194.00      153.55     54.39 o 
  -4  10  12     1083.05     1119.36     71.39 o 
  -2  10  12     1153.05     1256.59    126.74 o 
   0  10  12      933.13      864.27     62.27 o 
   2  10  12     1824.91     1857.30    149.13 o 
   4  10  12      727.59      704.87     65.58 o 
  -5  11  12      223.61      210.45     59.09 o 
  -3  11  12     2301.27     2212.40    160.14 o 
  -1  11  12     1477.36     1502.26    100.80 o 
   1  11  12      590.66      586.06     58.92 o 
   3  11  12      648.48      710.11     66.72 o 
  -2  12  12       55.97       50.61     47.04 o 
   0  12  12        0.22        9.16     47.71 o 
 -11   1  13     1297.58     1339.62    105.01 o 
  -9   1  13      263.63      310.57     58.30 o 
  -7   1  13     2227.75     2308.62     74.40 o 
  -5   1  13      121.20       87.73     21.77 o 
  -3   1  13     1793.63     1691.15     49.73 o 
  -1   1  13    11009.81    10462.80    179.08 o 
   1   1  13      822.95     1000.74     40.18 o 
   3   1  13       45.38       84.29     36.84 o 
   5   1  13     1381.85     1282.24     50.92 o 
   7   1  13     1487.88     1506.82     60.92 o 
   9   1  13     1081.19     1106.81     89.84 o 
 -12   2  13      332.26      300.36     87.34 o 
 -10   2  13      988.28      944.12     87.98 o 
  -8   2  13       27.52       80.67     30.55 o 
  -6   2  13      130.00       79.22     27.38 o 
  -4   2  13     1125.72     1253.09     72.00 o 
  -2   2  13      967.24      906.45     35.58 o 
   0   2  13     6912.93     6942.08    136.20 o 
   2   2  13     1535.33     1717.35     54.66 o 
   4   2  13      182.47      233.52     27.33 o 
   6   2  13     2489.54     2547.57     85.06 o 
   8   2  13     2019.30     2148.89    109.51 o 
  10   2  13      275.43      266.58     93.49 o 
 -11   3  13      255.25      432.67    115.71 o 
  -9   3  13     1632.77     1729.89     77.34 o 
  -7   3  13     2226.09     2138.75     76.40 o 
  -5   3  13       30.24       29.41     19.64 o 
  -3   3  13     3161.06     3290.85     65.95 o 
  -1   3  13      120.56      170.42     30.05 o 
   1   3  13      312.39      313.35     31.66 o 
   3   3  13       14.13       19.97     21.44 o 
   5   3  13        2.35        0.00     26.32 o 
   7   3  13      441.11      467.77    166.29 o 
   9   3  13        1.59        0.00     41.30 o 
 -10   4  13      170.29      156.77     56.60 o 
  -8   4  13      124.49      134.62     35.49 o 
  -6   4  13     1704.57     1634.09     67.85 o 
  -4   4  13      707.09      656.11     36.46 o 
  -2   4  13     4608.05     4641.45     78.92 o 
   0   4  13      122.22      131.11     26.77 o 
   2   4  13      242.25      211.86     31.14 o 
   4   4  13       91.17       63.13     23.16 o 
   6   4  13      579.56      605.09     53.04 o 
   8   4  13      917.92      936.58    191.07 o 
 -11   5  13      959.27      709.88    119.47 o 
  -9   5  13      246.32      251.81     55.55 o 
  -7   5  13      602.54      606.30     52.29 o 
  -5   5  13     1225.16     1461.97     65.32 o 
  -3   5  13     5322.14     5364.39    143.30 o 
  -1   5  13     4508.13     4443.83     80.25 o 
   1   5  13     2052.08     2085.62     68.32 o 
   3   5  13      594.32      536.77     45.77 o 
   5   5  13     3491.05     3207.02     95.83 o 
   7   5  13     5980.90     5759.20    174.77 o 
   9   5  13      834.25      665.34     83.55 o 
 -10   6  13     1234.50     1340.40    226.87 o 
  -8   6  13      190.74      119.50     50.36 o 
  -6   6  13       19.03        0.00     26.86 o 
  -4   6  13     1385.54     1383.24    102.05 o 
  -2   6  13      732.22      744.90     40.12 o 
   0   6  13      695.04      631.96     46.27 o 
   2   6  13      640.49      725.93     50.53 o 
   4   6  13      699.06      667.37     80.39 o 
   6   6  13      471.37      443.63     63.41 o 
   8   6  13      202.68      180.87     57.81 o 
  -9   7  13      195.39      254.39     61.10 o 
  -7   7  13      127.84      144.73     49.78 o 
  -5   7  13       53.17       34.48     29.96 o 
  -3   7  13      162.80      128.95     32.81 o 
  -1   7  13       46.69       62.11     27.10 o 
   1   7  13        5.46        4.07     26.43 o 
   3   7  13      526.63      540.99     50.04 o 
   5   7  13       59.05       14.42     32.90 o 
   7   7  13       10.50       83.91     46.93 o 
  -8   8  13      121.98       93.72     51.10 o 
  -6   8  13       69.01       74.32     80.95 o 
  -4   8  13       23.85       55.89     30.75 o 
  -2   8  13     1384.08     1536.12     68.07 o 
   0   8  13       16.96        1.57     25.77 o 
   2   8  13      645.97      644.80     54.26 o 
   4   8  13      397.10      407.11     64.82 o 
   6   8  13     1661.71     1816.01    113.27 o 
  -7   9  13      361.40      346.61     66.65 o 
  -5   9  13      259.08      189.84     40.85 o 
  -3   9  13      953.36     1073.19     71.46 o 
  -1   9  13      856.85      885.23     59.70 o 
   1   9  13      155.73      174.95     38.11 o 
   3   9  13      511.49      490.37     46.15 o 
   5   9  13      510.84      551.72     59.83 o 
  -6  10  13       14.70        0.00     56.50 o 
  -4  10  13      125.39      131.20     39.15 o 
  -2  10  13      108.68      166.01     50.28 o 
   0  10  13        0.18       12.82     29.68 o 
   2  10  13        7.33        0.00     30.62 o 
   4  10  13        9.74       28.80     38.27 o 
  -5  11  13      266.38      173.90     58.24 o 
  -3  11  13      458.41      476.03     70.13 o 
  -1  11  13      427.25      381.98     98.29 o 
   1  11  13       98.44      139.31     41.39 o 
   3  11  13      498.49      604.25     63.36 o 
  -2  12  13     1408.30     1442.72    107.81 o 
 -12   0  14      885.41      689.63    129.29 o 
 -10   0  14     1865.64     1960.68    159.98 o 
  -8   0  14    14379.20    13522.41    358.16 o 
  -6   0  14     2786.02     2903.83    247.96 o 
  -4   0  14    12962.00    13388.10    210.69 o 
  -2   0  14    26355.33    26162.63    323.55 o 
   0   0  14      161.38      298.39     48.91 o 
   2   0  14     2703.12     2797.02    142.24 o 
   4   0  14     7659.84     7680.25    174.92 o 
   6   0  14     8894.50     8652.45    188.32 o 
   8   0  14     4335.30     4517.28    146.49 o 
 -11   1  14      130.94      117.78     57.85 o 
  -9   1  14      184.22      115.58     71.60 o 
  -7   1  14      397.75      449.59    104.39 o 
  -5   1  14     5491.64     5294.77     89.08 o 
  -3   1  14     3318.12     3399.22     67.02 o 
  -1   1  14      342.38      322.93     25.74 o 
   1   1  14     1184.01     1121.11     43.49 o 
   3   1  14      453.15      518.03     84.94 o 
   5   1  14      200.65      192.95     29.29 o 
   7   1  14      979.76      897.42     83.44 o 
   9   1  14      334.85      300.25     62.32 o 
 -12   2  14      181.56      281.46     73.10 o 
 -10   2  14       31.64      132.67     53.39 o 
  -8   2  14        2.50        0.00     27.19 o 
  -6   2  14     2811.12     2753.13     81.24 o 
  -4   2  14     3096.61     3145.04     67.08 o 
  -2   2  14      364.34      397.55     28.33 o 
   0   2  14      335.28      346.63     41.06 o 
   2   2  14      569.65      602.64     70.32 o 
   4   2  14      365.14      388.14     33.43 o 
   6   2  14       66.16        9.25     28.61 o 
   8   2  14      230.68      221.03     58.17 o 
 -11   3  14      188.83      106.09     58.78 o 
  -9   3  14     1909.85     2180.25     86.51 o 
  -7   3  14     2311.28     2509.52     84.05 o 
  -5   3  14     1349.82     1442.28     55.64 o 
  -3   3  14     2118.87     2229.95     79.86 o 
  -1   3  14      841.11      984.60     59.75 o 
   1   3  14       33.47       11.13     22.04 o 
   3   3  14      433.06      457.59     54.24 o 
   5   3  14     2653.15     2671.56     87.23 o 
   7   3  14     1423.04     1402.30     94.64 o 
   9   3  14       70.74       52.04     73.04 o 
 -10   4  14     1368.59     1521.21    106.99 o 
  -8   4  14      958.55      965.13     63.30 o 
  -6   4  14       12.83       30.24     29.80 o 
  -4   4  14     2913.52     2827.52     66.63 o 
  -2   4  14     2525.26     2578.91     60.67 o 
   0   4  14     1292.42     1342.67     65.96 o 
   2   4  14      131.49      146.27     29.61 o 
   4   4  14       21.57       52.29     27.85 o 
   6   4  14     1369.50     1637.47    118.48 o 
   8   4  14     1494.86     1630.09    106.76 o 
 -11   5  14       19.59       27.48    121.62 o 
  -9   5  14      452.07      456.52     53.07 o 
  -7   5  14       32.09       50.30     49.92 o 
  -5   5  14     1772.35     1857.05    157.25 o 
  -3   5  14        0.63       42.54     20.80 o 
  -1   5  14      358.67      369.25     41.12 o 
   1   5  14      105.75       71.62     26.76 o 
   3   5  14       79.95      149.80     32.98 o 
   5   5  14      413.92      358.36     44.25 o 
   7   5  14        2.40       26.68     46.11 o 
 -10   6  14     1604.09     1611.96    118.40 o 
  -8   6  14      454.35      392.81     49.55 o 
  -6   6  14     2538.10     2596.09     94.22 o 
  -4   6  14     1248.07     1255.19     63.24 o 
  -2   6  14     1096.95     1088.84     46.53 o 
   0   6  14     2851.04     3050.44     86.87 o 
   2   6  14      516.80      501.83     46.42 o 
   4   6  14     1086.62     1004.58     59.54 o 
   6   6  14      809.10      868.28    149.67 o 
   8   6  14      370.67      332.49     67.81 o 
  -9   7  14     2848.80     2832.05    133.35 o 
  -7   7  14     1648.86     1702.82     81.87 o 
  -5   7  14       16.76        0.00     32.63 o 
  -3   7  14     1535.66     1583.24     68.68 o 
  -1   7  14     4809.07     5171.49    141.41 o 
   1   7  14     1376.65     1318.30     65.29 o 
   3   7  14      806.95      787.59     81.33 o 
   5   7  14      381.54      241.43     52.05 o 
   7   7  14     1082.54     1026.81    118.35 o 
  -8   8  14       12.66       66.63     51.93 o 
  -6   8  14      266.55      233.07     43.18 o 
  -4   8  14       60.54       62.43     33.60 o 
  -2   8  14        1.43        5.60     26.98 o 
   0   8  14        3.52        0.00     25.85 o 
   2   8  14        5.62       21.03     30.58 o 
   4   8  14      208.10      249.36     44.13 o 
   6   8  14       26.61       17.55     41.95 o 
  -7   9  14       41.23       54.21     40.28 o 
  -5   9  14      779.22      772.84     73.93 o 
  -3   9  14      421.89      408.79     60.18 o 
  -1   9  14     1104.13     1054.54     65.17 o 
   1   9  14      298.57      167.54     39.14 o 
   3   9  14        9.39       24.06     35.24 o 
   5   9  14      195.81      126.84     43.47 o 
  -6  10  14      611.22      557.97     61.55 o 
  -4  10  14        7.73        0.00     39.59 o 
  -2  10  14      646.54      710.27     77.11 o 
   0  10  14     1349.23     1385.67     76.42 o 
   2  10  14      267.72      142.42     40.91 o 
   4  10  14      380.00      319.64     66.56 o 
  -5  11  14      192.72      163.33     47.67 o 
  -3  11  14       15.59       32.19     44.36 o 
  -1  11  14      589.51      544.02     72.40 o 
   1  11  14      330.94      335.02     52.82 o 
 -11   1  15      893.29      865.98     92.49 o 
  -9   1  15     4844.81     4956.50    158.55 o 
  -7   1  15     6092.85     6005.57    123.51 o 
  -5   1  15      431.37      427.69     33.29 o 
  -3   1  15      143.56      137.47     22.49 o 
  -1   1  15     1067.86     1132.25     38.55 o 
   1   1  15     4459.45     4392.43    168.53 o 
   3   1  15      337.58      327.86     50.56 o 
   5   1  15      125.76       68.87     25.35 o 
   7   1  15       63.95       51.10     34.74 o 
   9   1  15      314.23      327.89     65.19 o 
 -12   2  15      727.96      760.55     98.07 o 
 -10   2  15     2611.88     2786.81    128.26 o 
  -8   2  15     9681.01     9842.79    169.69 o 
  -6   2  15     3402.97     3583.43     92.91 o 
  -4   2  15      104.87      123.35     29.91 o 
  -2   2  15     1965.66     2168.46     54.30 o 
   0   2  15      912.01     1030.51     47.54 o 
   2   2  15     4912.37     5170.82    138.72 o 
   4   2  15     1191.30     1265.97     63.52 o 
   6   2  15      489.47      462.60     50.13 o 
   8   2  15      199.72      238.20     57.27 o 
 -11   3  15       23.73      102.87     55.76 o 
  -9   3  15      320.42      314.42     45.41 o 
  -7   3  15     3134.80     3242.66     93.93 o 
  -5   3  15        1.81       11.14     21.53 o 
  -3   3  15        4.38        0.00     18.89 o 
  -1   3  15      840.28      964.50     48.99 o 
   1   3  15      418.96      409.97     37.01 o 
   3   3  15      183.30      238.68     65.53 o 
   5   3  15       33.35       14.10     29.23 o 
   7   3  15       30.67       90.34     37.06 o 
   9   3  15      124.86       45.85     70.72 o 
 -10   4  15      531.59      470.77     74.08 o 
  -8   4  15     2672.28     2708.72     97.81 o 
  -6   4  15     4718.80     4922.52    114.88 o 
  -4   4  15        5.59        3.69     20.68 o 
  -2   4  15       22.39       25.58     20.00 o 
   0   4  15     2269.17     2211.85     86.17 o 
   2   4  15       38.83       74.83     28.63 o 
   4   4  15        7.99        4.39     33.71 o 
   6   4  15       74.33       35.33     34.38 o 
   8   4  15       29.79       37.54     50.04 o 
 -11   5  15     2140.69     2501.93    139.96 o 
  -9   5  15     4337.74     3988.07    124.89 o 
  -7   5  15     4695.28     5024.94    123.03 o 
  -5   5  15     5189.77     5079.55    116.15 o 
  -3   5  15     4416.61     4781.87     89.26 o 
  -1   5  15     1499.43     1561.82    106.18 o 
   1   5  15     1224.44     1174.36     58.91 o 
   3   5  15     4095.88     4047.67    253.95 o 
   5   5  15      955.08     1059.63     79.56 o 
   7   5  15      438.12      278.30     92.14 o 
 -10   6  15       69.24      132.99     44.45 o 
  -8   6  15     1543.73     1508.73     86.50 o 
  -6   6  15     4046.34     4335.99    114.82 o 
  -4   6  15      427.88      423.25     44.86 o 
  -2   6  15       41.16       13.17     33.77 o 
   0   6  15      342.76      352.41     49.20 o 
   2   6  15      894.42      976.65     69.96 o 
   4   6  15      554.60      534.87     52.21 o 
   6   6  15      275.71      261.89     56.66 o 
  -9   7  15      251.94      253.49     59.63 o 
  -7   7  15     1135.42     1192.23     74.05 o 
  -5   7  15     1974.72     1950.17     81.91 o 
  -3   7  15      221.58      341.38     53.46 o 
  -1   7  15       19.01       24.35     27.55 o 
   1   7  15      226.60      277.99     40.68 o 
   3   7  15        0.37        0.00     30.33 o 
   5   7  15      100.79       67.90     89.50 o 
   7   7  15        4.08       38.55     48.63 o 
  -8   8  15      279.78      262.55     84.64 o 
  -6   8  15      948.59     1135.20    148.49 o 
  -4   8  15     2274.43     2308.06    104.59 o 
  -2   8  15       12.46       28.86     29.19 o 
   0   8  15        6.94        3.38     35.79 o 
   2   8  15        7.57        3.74     31.36 o 
   4   8  15       93.20      103.93     39.32 o 
   6   8  15      573.38      573.38     76.19 o 
  -7   9  15     1158.11     1171.91    142.16 o 
  -5   9  15     2131.51     2390.42     94.88 o 
  -3   9  15      345.43      320.61     78.47 o 
  -1   9  15       90.02       80.20     34.12 o 
   1   9  15      436.52      444.06     72.76 o 
   3   9  15      387.14      426.37     62.86 o 
   5   9  15      630.55      615.72    113.23 o 
  -6  10  15       17.54        0.00     38.12 o 
  -4  10  15      161.41      147.54     60.33 o 
  -2  10  15       35.40       22.99     43.64 o 
   0  10  15      171.02      195.71     42.47 o 
   2  10  15       18.96       44.28     42.08 o 
  -3  11  15      388.43      281.16     82.31 o 
  -1  11  15      306.84      219.42     57.75 o 
   1  11  15      467.79      477.83     59.79 o 
 -12   0  16     4297.73     4972.02    264.18 o 
 -10   0  16     2147.79     2300.94    167.33 o 
  -8   0  16       10.43       13.58     55.62 o 
  -6   0  16    10369.80    10343.00    447.34 o 
  -4   0  16     7236.43     7494.02    155.62 o 
  -2   0  16     7053.26     7371.01    144.72 o 
   0   0  16     6242.10     5624.40    200.57 o 
   2   0  16       18.10        0.00     48.43 o 
   4   0  16     1748.69     1959.62     89.67 o 
   6   0  16     2107.01     2155.04    101.90 o 
   8   0  16      963.32     1124.98    132.81 o 
 -11   1  16        4.95       30.34     92.86 o 
  -9   1  16     1125.87      961.18     85.06 o 
  -7   1  16     4489.84     4389.26    106.39 o 
  -5   1  16      221.45      238.80     29.52 o 
  -3   1  16        5.14        0.00     18.54 o 
  -1   1  16      881.84      814.35     57.46 o 
   1   1  16       23.10       25.64     32.29 o 
   3   1  16     1068.69     1032.11     76.56 o 
   5   1  16      798.37      672.51     44.88 o 
   7   1  16      107.51       81.16     38.32 o 
   9   1  16       25.19       54.47     52.08 o 
 -10   2  16       47.50       50.52     48.01 o 
  -8   2  16      678.02      697.90     61.36 o 
  -6   2  16      234.17      231.74     64.08 o 
  -4   2  16       54.39       34.04     21.84 o 
  -2   2  16        1.89       16.71     19.46 o 
   0   2  16        1.00        4.38     20.92 o 
   2   2  16      169.07      119.13     48.83 o 
   4   2  16      422.60      479.70     62.32 o 
   6   2  16       10.05       23.09     36.14 o 
   8   2  16       60.31       41.48     49.36 o 
 -11   3  16      845.91      916.29     97.03 o 
  -9   3  16      253.21      292.26     45.98 o 
  -7   3  16      163.72      157.51     35.40 o 
  -5   3  16      792.30      902.22     45.78 o 
  -3   3  16      977.35      944.74     47.21 o 
  -1   3  16      782.81      837.07     48.10 o 
   1   3  16       99.61       61.62     35.90 o 
   3   3  16       56.63       80.25     41.49 o 
   5   3  16       26.24       28.68     31.16 o 
   7   3  16      130.21      182.55     46.33 o 
 -10   4  16      512.69      514.11    124.74 o 
  -8   4  16     2749.71     2776.13     94.99 o 
  -6   4  16     2688.84     2758.15     88.06 o 
  -4   4  16      237.91      291.30     32.37 o 
  -2   4  16     1330.84     1322.54     60.58 o 
   0   4  16      854.85      907.89     52.31 o 
   2   4  16      860.62      829.83     73.12 o 
   4   4  16      837.76      667.21    150.47 o 
   6   4  16       55.20       92.48     39.76 o 
   8   4  16       30.68       49.56     50.83 o 
  -9   5  16       11.51       10.64     54.76 o 
  -7   5  16      478.82      476.68     50.74 o 
  -5   5  16      179.41      243.06     39.11 o 
  -3   5  16        9.22       26.22     22.83 o 
  -1   5  16     1802.29     2053.67     74.14 o 
   1   5  16        6.46       22.84     41.96 o 
   3   5  16       54.61       28.35     38.10 o 
   5   5  16      333.61      260.86     45.24 o 
   7   5  16       63.90      106.41     50.48 o 
 -10   6  16     1225.31     1457.93     88.52 o 
  -8   6  16     2027.72     2066.36     91.62 o 
  -6   6  16       65.29       73.17     35.33 o 
  -4   6  16      403.97      433.78     74.29 o 
  -2   6  16     1684.36     1674.69     69.48 o 
   0   6  16     1073.09     1084.21     74.74 o 
   2   6  16      624.83      612.04     52.80 o 
   4   6  16      160.53      106.52     37.56 o 
   6   6  16       37.08        7.78     53.14 o 
  -9   7  16     2215.23     2224.90    163.71 o 
  -7   7  16     3190.69     3449.41    142.77 o 
  -5   7  16     2435.91     2443.24     89.83 o 
  -3   7  16      440.36      414.04     62.65 o 
  -1   7  16     2228.70     2371.09     83.93 o 
   1   7  16     5469.61     5927.31    186.40 o 
   3   7  16     1218.68     1220.54     89.99 o 
   5   7  16       70.40       45.36     44.83 o 
  -8   8  16      173.90       79.97     55.96 o 
  -6   8  16      102.87       54.04     38.17 o 
  -4   8  16      307.85      243.20     51.87 o 
  -2   8  16     1550.58     1773.63     76.97 o 
   0   8  16      285.77      277.85     42.87 o 
   2   8  16       33.55       37.45     34.45 o 
   4   8  16      328.17      230.91     56.31 o 
  -7   9  16       20.78       36.45     41.23 o 
  -5   9  16      130.93      147.92     50.57 o 
  -3   9  16      346.08      352.57     62.33 o 
  -1   9  16      455.05      509.53     54.02 o 
   1   9  16      163.14      177.37     43.89 o 
   3   9  16       24.62       87.98     40.92 o 
  -6  10  16      902.39      774.63     70.83 o 
  -4  10  16      912.65     1036.22     95.83 o 
  -2  10  16      209.63       88.22     49.26 o 
   0  10  16     1938.16     2116.38     92.06 o 
   2  10  16     2592.40     2586.00    103.03 o 
  -3  11  16     2070.61     2001.73    124.42 o 
  -1  11  16      949.59      919.33    178.04 o 
 -11   1  17      385.41      422.19     76.83 o 
  -9   1  17     1092.26      981.42     85.98 o 
  -7   1  17      975.87     1018.05     59.63 o 
  -5   1  17      379.11      384.52     34.74 o 
  -3   1  17      936.81     1096.01     45.06 o 
  -1   1  17     2719.41     2600.23     76.82 o 
   1   1  17     3784.90     3824.99    124.82 o 
   3   1  17     3421.35     3559.80    127.92 o 
   5   1  17      375.26      303.08     44.55 o 
   7   1  17      113.76       71.37     48.57 o 
 -10   2  17     1192.17     1097.65     96.87 o 
  -8   2  17     2049.71     2128.34     83.99 o 
  -6   2  17     3246.13     3314.78     93.39 o 
  -4   2  17      110.28      135.11     35.80 o 
  -2   2  17      871.77      997.74     51.37 o 
   0   2  17    15594.48    15548.12    266.75 o 
   2   2  17     3515.28     3548.07    131.13 o 
   4   2  17      583.60      718.15     96.29 o 
   6   2  17      629.31      564.68     57.03 o 
   8   2  17       85.71      125.76     61.85 o 
 -11   3  17      986.29     1008.10    100.20 o 
  -9   3  17      577.98      712.41     62.16 o 
  -7   3  17      940.20      949.81     62.28 o 
  -5   3  17      712.11      674.18     43.62 o 
  -3   3  17      197.35      201.59     29.14 o 
  -1   3  17      547.97      523.87     42.96 o 
   1   3  17     1210.30     1292.67     82.78 o 
   3   3  17      133.33       49.19     39.87 o 
   5   3  17       91.69      141.09     49.62 o 
   7   3  17       13.06       38.66     39.22 o 
 -10   4  17      336.43      339.94     67.32 o 
  -8   4  17      425.31      412.94     51.14 o 
  -6   4  17      260.31      284.43     40.70 o 
  -4   4  17      924.50      935.16     47.35 o 
  -2   4  17       24.21       31.18     27.34 o 
   0   4  17       97.18       56.87     29.08 o 
   2   4  17     4031.66     4094.03    136.45 o 
   4   4  17     1495.51     1581.27    136.81 o 
   6   4  17       58.87       31.88     35.84 o 
  -9   5  17     1645.34     1527.30    150.77 o 
  -7   5  17     3954.85     4158.82    115.59 o 
  -5   5  17     2944.89     3120.59     94.86 o 
  -3   5  17     1917.33     2019.83     75.49 o 
  -1   5  17     7739.61     8007.46    145.93 o 
   1   5  17     6837.48     7168.90    137.61 o 
   3   5  17     1468.67     1373.88    109.08 o 
   5   5  17     2103.48     1971.95    120.68 o 
   7   5  17      879.70      854.47    116.27 o 
 -10   6  17     1647.23     1645.03     94.74 o 
  -8   6  17      942.69     1015.20     73.68 o 
  -6   6  17      282.86      281.79     57.82 o 
  -4   6  17      669.03      721.07     72.10 o 
  -2   6  17     1072.69     1052.03     61.70 o 
   0   6  17     2669.87     2618.72     86.57 o 
   2   6  17     1901.13     1848.53    119.63 o 
   4   6  17      236.96      186.36     49.69 o 
   6   6  17       16.31        0.00     44.86 o 
  -9   7  17      151.78       62.32     76.21 o 
  -7   7  17      396.91      394.75     53.29 o 
  -5   7  17       17.63        3.64     46.27 o 
  -3   7  17       11.78       38.23     39.60 o 
  -1   7  17      431.94      507.07     50.48 o 
   1   7  17      336.09      407.04     49.03 o 
   3   7  17     2603.60     2922.57    126.40 o 
   5   7  17       47.26        4.06     43.37 o 
  -8   8  17      628.71      624.01     66.97 o 
  -6   8  17      401.56      346.30     53.79 o 
  -4   8  17      402.79      348.46     80.55 o 
  -2   8  17     1451.40     1512.00     75.58 o 
   0   8  17      132.80       81.61     39.61 o 
   2   8  17      672.30      623.47     72.37 o 
   4   8  17      509.57      604.60    126.50 o 
  -7   9  17     1458.87     1579.45     92.36 o 
  -5   9  17      337.27      370.32     67.23 o 
  -3   9  17      909.66      907.72     88.62 o 
  -1   9  17     1436.25     1244.57     89.30 o 
   1   9  17     1683.90     1731.53     93.28 o 
   3   9  17      965.04      867.72    126.26 o 
  -4  10  17       91.59       42.67     45.78 o 
  -2  10  17      139.69      165.52     62.65 o 
   0  10  17       87.80      124.94     41.90 o 
   2  10  17       33.90        0.00     39.03 o 
 -10   0  18     3828.95     4341.20    224.39 o 
  -8   0  18    10841.69    10679.52    326.83 o 
  -6   0  18     2300.00     2264.34    124.50 o 
  -4   0  18     6184.36     5739.66    140.49 o 
  -2   0  18     5340.28     5221.97    201.21 o 
   0   0  18    14075.42    13548.62    349.05 o 
   2   0  18    19670.96    19107.98    450.69 o 
   4   0  18     4514.32     4531.55    137.35 o 
   6   0  18     3234.77     3042.65    125.42 o 
   8   0  18      492.74      344.09    103.24 o 
 -11   1  18      127.82       91.95     57.18 o 
  -9   1  18      980.91     1087.40     90.35 o 
  -7   1  18     1639.23     1478.38     85.61 o 
  -5   1  18      984.22      994.50     56.17 o 
  -3   1  18      483.11      380.99     33.47 o 
  -1   1  18     1129.21     1148.74     76.43 o 
   1   1  18    16560.79    16399.58    283.77 o 
   3   1  18     1951.54     1949.08    171.41 o 
   5   1  18       74.53      158.04     38.02 o 
   7   1  18       39.78       15.75     55.66 o 
 -10   2  18      332.62      273.24     63.90 o 
  -8   2  18      441.99      523.04     60.37 o 
  -6   2  18      193.39      205.45     39.49 o 
  -4   2  18        9.03       22.46     23.70 o 
  -2   2  18        7.89        0.00     24.42 o 
   0   2  18     5098.29     5394.43    151.83 o 
   2   2  18     4738.21     4886.30    148.63 o 
   4   2  18       34.44       61.17     44.89 o 
   6   2  18       81.18       67.10     38.11 o 
   8   2  18       39.14       19.02     51.90 o 
 -11   3  18       63.86       81.51     62.03 o 
  -9   3  18     2613.01     2614.12     98.96 o 
  -7   3  18     3033.97     3125.81    182.35 o 
  -5   3  18      149.96      102.81     28.84 o 
  -3   3  18      278.71      329.68     59.36 o 
  -1   3  18     4334.73     4165.18     99.15 o 
   1   3  18     8435.12     8565.77    198.22 o 
   3   3  18     4583.92     4599.59    201.05 o 
   5   3  18      637.96      602.20    100.01 o 
   7   3  18       21.69       12.24     39.32 o 
 -10   4  18      822.67      911.46    108.52 o 
  -8   4  18     1343.38     1349.37     98.40 o 
  -6   4  18     1006.91     1188.71     67.30 o 
  -4   4  18      332.22      423.31     78.76 o 
  -2   4  18      633.49      691.72     51.41 o 
   0   4  18     6585.86     6766.69    174.48 o 
   2   4  18     5791.60     6313.12    174.28 o 
   4   4  18      407.13      620.62     71.81 o 
   6   4  18      103.40       93.04     41.42 o 
  -9   5  18        0.18        0.00     35.88 o 
  -7   5  18       16.64       38.19     37.13 o 
  -5   5  18      501.79      515.64     50.80 o 
  -3   5  18        6.18       19.98     29.79 o 
  -1   5  18     2039.50     2062.17     85.81 o 
   1   5  18        2.13       16.33     39.72 o 
   3   5  18       89.85       15.56     44.91 o 
   5   5  18        1.55        0.00     38.53 o 
  -8   6  18     1059.19      998.40    141.34 o 
  -6   6  18     1748.57     1828.33     84.24 o 
  -4   6  18      113.45       10.79     40.40 o 
  -2   6  18     2549.27     2734.02    124.21 o 
   0   6  18     5872.92     6057.71    133.16 o 
   2   6  18     3693.01     3885.82    142.28 o 
   4   6  18     1446.41     1310.44    139.89 o 
   6   6  18       22.93        0.00     45.95 o 
  -7   7  18     1723.19     1572.40    123.80 o 
  -5   7  18      313.53      349.94     63.50 o 
  -3   7  18     1228.09     1051.54     84.20 o 
  -1   7  18     4517.56     4818.61    122.31 o 
   1   7  18     5379.87     5961.44    137.93 o 
   3   7  18     2622.89     2775.50    142.16 o 
   5   7  18      282.17      215.73     62.36 o 
  -8   8  18       16.42       46.44     44.04 o 
  -6   8  18      114.61      151.25     54.51 o 
  -4   8  18      125.57      114.13     49.62 o 
  -2   8  18      221.67      210.07     42.13 o 
   0   8  18       10.31       12.71     33.57 o 
   2   8  18       90.61       94.15     50.66 o 
   4   8  18       12.27       45.89     45.39 o 
  -5   9  18      386.37      425.47     99.01 o 
  -3   9  18      596.27      423.98     69.69 o 
  -1   9  18     1576.47     1608.38    105.83 o 
   1   9  18      794.96      987.59     73.35 o 
   3   9  18      364.03      375.44     71.95 o 
  -4  10  18       21.52        0.00     42.12 o 
  -2  10  18     1667.91     1885.13    126.98 o 
   0  10  18     2063.40     2040.16     96.11 o 
 -11   1  19      926.83      795.54    107.16 o 
  -9   1  19      288.51      294.57     59.67 o 
  -7   1  19      119.19      145.06     39.54 o 
  -5   1  19      725.93      879.53     47.49 o 
  -3   1  19     2397.09     2462.03     79.28 o 
  -1   1  19     3782.14     3987.50    129.54 o 
   1   1  19      976.33      865.66     76.33 o 
   3   1  19       97.06       31.70     58.57 o 
   5   1  19      370.76      428.22     78.26 o 
   7   1  19      550.95      546.13     63.11 o 
 -10   2  19     1280.71     1285.54    103.23 o 
  -8   2  19     1064.75     1016.98     68.58 o 
  -6   2  19      140.83      181.97     60.78 o 
  -4   2  19     2601.15     2761.13    107.04 o 
  -2   2  19     2454.03     2416.36     78.02 o 
   0   2  19      783.32      808.00     72.93 o 
   2   2  19     5561.54     5543.93    162.22 o 
   4   2  19      620.16      684.51    140.56 o 
   6   2  19       76.71       43.85     38.11 o 
  -9   3  19       43.49       19.50     48.86 o 
  -7   3  19      473.16      420.92     50.32 o 
  -5   3  19      260.81      209.58     33.85 o 
  -3   3  19      197.93      170.60     41.38 o 
  -1   3  19       28.04        0.00     34.76 o 
   1   3  19      333.83      411.14    103.32 o 
   3   3  19      565.24      530.17     68.14 o 
   5   3  19       11.28        0.00     34.89 o 
   7   3  19      232.33      296.29     55.15 o 
 -10   4  19       99.41      198.35     63.16 o 
  -8   4  19      296.16      293.22     87.01 o 
  -6   4  19      470.48      399.76     48.66 o 
  -4   4  19      192.00      204.77     46.85 o 
  -2   4  19     1730.34     1754.63     73.26 o 
   0   4  19     1876.22     1946.73    102.32 o 
   2   4  19       32.01        3.34     88.06 o 
   4   4  19       64.58       85.79     47.40 o 
   6   4  19      317.73      305.11     52.65 o 
  -9   5  19     1779.17     1767.25     91.85 o 
  -7   5  19     1305.23     1318.79     96.97 o 
  -5   5  19     2261.14     2319.50    109.81 o 
  -3   5  19     3057.34     3326.09    410.50 o 
  -1   5  19      708.85      637.52    109.92 o 
   1   5  19     3545.13     3329.85    131.00 o 
   3   5  19     5249.96     5564.71    347.21 o 
   5   5  19     1174.57      992.00     74.63 o 
  -8   6  19     1044.55     1056.22     76.66 o 
  -6   6  19      998.44     1003.21     69.60 o 
  -4   6  19       13.08       30.98     49.14 o 
  -2   6  19       46.68       54.13     32.51 o 
   0   6  19     1524.32     1695.43    102.28 o 
   2   6  19     2264.27     2225.29    121.78 o 
   4   6  19      840.91      762.42     67.08 o 
  -7   7  19      503.53      486.60     59.72 o 
  -5   7  19      110.31      141.74     64.97 o 
  -3   7  19       38.46       69.33     68.24 o 
  -1   7  19      765.55      874.92     64.44 o 
   1   7  19      201.24      243.72     58.91 o 
   3   7  19       49.56        0.00     45.74 o 
  -6   8  19      579.79      516.16     75.77 o 
  -4   8  19       79.49       37.72     61.29 o 
  -2   8  19       10.62       36.74     45.47 o 
   0   8  19      547.21      511.72     56.43 o 
   2   8  19      432.69      373.07    102.76 o 
  -5   9  19      577.37      486.63    137.53 o 
  -3   9  19        8.01        0.00     44.46 o 
  -1   9  19      345.57      383.87     54.50 o 
   1   9  19     1405.79     1480.38    107.99 o 
 -10   0  20      566.79      609.40    116.03 o 
  -8   0  20     2099.29     2022.53    153.59 o 
  -6   0  20     5501.98     5240.31    147.46 o 
  -4   0  20      583.10      805.01     64.86 o 
  -2   0  20      567.51      611.31     91.58 o 
   0   0  20      196.93       95.73     62.01 o 
   2   0  20     3694.98     3613.70    191.62 o 
   4   0  20     4922.85     4673.58    157.82 o 
   6   0  20      589.51      298.86     99.09 o 
  -9   1  20      554.31      496.77     81.83 o 
  -7   1  20     1101.45     1089.70     97.73 o 
  -5   1  20       86.01       93.52     28.78 o 
  -3   1  20      209.92      245.26     50.06 o 
  -1   1  20       16.72        3.23     36.10 o 
   1   1  20      121.38      156.08     64.97 o 
   3   1  20     1675.91     1563.54    102.27 o 
   5   1  20      357.74      283.07     47.91 o 
   7   1  20        1.54       10.53     54.24 o 
 -10   2  20        8.30       21.31     54.48 o 
  -8   2  20      597.70      574.23     56.30 o 
  -6   2  20      260.20      184.84     39.12 o 
  -4   2  20        5.96        0.00     27.18 o 
  -2   2  20        7.66       44.63     40.45 o 
   0   2  20      517.61      584.56     68.32 o 
   2   2  20       71.81      153.47     48.49 o 
   4   2  20      472.64      539.19    110.52 o 
   6   2  20       23.80       66.12     41.45 o 
  -9   3  20      204.65      310.52     79.67 o 
  -7   3  20      464.53      499.23     70.00 o 
  -5   3  20      345.59      392.48     46.15 o 
  -3   3  20      204.93      126.95     34.17 o 
  -1   3  20      118.93        2.13     38.58 o 
   1   3  20      444.00      506.46     66.50 o 
   3   3  20      726.47      737.66     78.87 o 
   5   3  20      211.49      221.77     47.74 o 
 -10   4  20      315.81      252.55     87.34 o 
  -8   4  20      330.19      252.01     48.24 o 
  -6   4  20      326.09      353.95     49.94 o 
  -4   4  20      752.48      812.36     58.41 o 
  -2   4  20      790.71      878.43     58.99 o 
   0   4  20       77.58      159.59     50.98 o 
   2   4  20      212.61      205.12     53.28 o 
   4   4  20      861.64      888.85     94.45 o 
   6   4  20      396.06      319.45     55.71 o 
  -9   5  20       27.92        5.63     43.12 o 
  -7   5  20        4.81       16.02     37.41 o 
  -5   5  20      193.78      133.45     48.85 o 
  -3   5  20      471.99      571.26     67.03 o 
  -1   5  20      899.76      829.73    115.71 o 
   1   5  20       76.48       96.07     47.71 o 
   3   5  20      285.08      394.60     66.82 o 
   5   5  20        5.13       45.90     41.13 o 
  -8   6  20      257.54      202.00     50.04 o 
  -6   6  20        8.35        1.52     41.05 o 
  -4   6  20      420.88      518.77    146.48 o 
  -2   6  20      100.39      173.90     44.75 o 
   0   6  20      544.17      563.07     71.31 o 
   2   6  20      213.53      241.36    175.96 o 
   4   6  20       52.14       42.58     37.28 o 
  -7   7  20      530.96      551.24     78.81 o 
  -5   7  20      708.75      613.23     77.87 o 
  -3   7  20      950.94      914.79     84.47 o 
  -1   7  20     1452.82     1530.49     79.37 o 
   1   7  20     1530.70     1541.64    106.28 o 
   3   7  20      421.50      356.35    118.43 o 
  -6   8  20       16.29       26.72     51.32 o 
  -4   8  20      184.01      185.27     57.27 o 
  -2   8  20      985.09      869.55     84.71 o 
   0   8  20        1.00       35.22     47.80 o 
   2   8  20        3.29       36.03     52.14 o 
  -3   9  20      315.16      311.13     70.00 o 
  -1   9  20      185.60      121.75     45.34 o 
   1   9  20        4.88        0.00     50.15 o 
  -9   1  21      543.18      674.67     96.69 o 
  -7   1  21        8.04        0.00     32.06 o 
  -5   1  21      131.33      152.88     32.09 o 
  -3   1  21     1211.90     1338.25     86.64 o 
  -1   1  21     1190.93     1145.35     84.81 o 
   1   1  21      860.02      851.09     81.19 o 
   3   1  21       27.02       13.34     44.21 o 
   5   1  21       88.04       79.97     40.98 o 
 -10   2  21      543.79      552.20     78.63 o 
  -8   2  21      908.37      868.89     66.76 o 
  -6   2  21      540.59      462.80     50.72 o 
  -4   2  21        8.91       25.17     29.52 o 
  -2   2  21     2504.30     2883.15    136.73 o 
   0   2  21     3899.73     3628.21    246.04 o 
   2   2  21        6.33       10.40     42.30 o 
   4   2  21      319.97      235.88     61.48 o 
   6   2  21      411.40      293.09     54.05 o 
  -9   3  21        3.28       29.08     50.36 o 
  -7   3  21      103.12       81.59     37.22 o 
  -5   3  21      754.76      755.34     58.45 o 
  -3   3  21        1.35       41.85     41.15 o 
  -1   3  21       30.50        0.00     46.03 o 
   1   3  21      154.27      161.29     50.96 o 
   3   3  21      103.31      103.30     52.00 o 
   5   3  21      196.59      165.66     46.56 o 
  -8   4  21       58.25       29.26     40.13 o 
  -6   4  21       49.36       22.45     44.25 o 
  -4   4  21      290.57      327.06     45.89 o 
  -2   4  21      170.97      181.71     54.58 o 
   0   4  21      119.61      102.71     46.56 o 
   2   4  21      656.66      540.71     74.08 o 
   4   4  21       60.67        0.00     86.30 o 
  -9   5  21      650.99      536.74     74.34 o 
  -7   5  21     2069.29     2026.99    117.24 o 
  -5   5  21     1208.91      970.76     83.79 o 
  -3   5  21     1128.90     1238.07     78.72 o 
  -1   5  21     2924.84     2973.64    128.10 o 
   1   5  21      756.44      650.19     79.60 o 
   3   5  21      661.51      627.08     79.57 o 
   5   5  21     1433.99     1468.29    140.16 o 
  -8   6  21      783.64      746.41     70.72 o 
  -6   6  21     1062.39     1150.26     97.46 o 
  -4   6  21      572.44      600.62     72.72 o 
  -2   6  21        9.18        7.19     34.87 o 
   0   6  21       84.75       21.01     43.67 o 
   2   6  21      587.32      606.22    121.38 o 
   4   6  21      369.05      356.51     56.94 o 
  -7   7  21       19.43       87.23     53.77 o 
  -5   7  21       22.70        6.26     47.23 o 
  -3   7  21        5.44        0.00     41.45 o 
  -1   7  21       72.23        0.00     45.92 o 
   1   7  21      360.10      296.85     64.74 o 
   3   7  21      364.34      329.09     68.46 o 
  -4   8  21      520.51      536.26    144.40 o 
  -2   8  21       22.79       22.39     57.70 o 
   0   8  21       32.53        0.00     49.32 o 
 -10   0  22       21.59       39.32     76.07 o 
  -8   0  22      190.13      167.81     74.96 o 
  -6   0  22     5760.66     5737.65    160.43 o 
  -4   0  22    12432.51    11858.04    341.86 o 
  -2   0  22     2358.19     2556.65    159.18 o 
   0   0  22      337.45      321.08     83.91 o 
   2   0  22      281.20      223.91     79.27 o 
   4   0  22     4883.48     6540.65    282.88 o 
  -9   1  22       76.79      101.74     54.30 o 
  -7   1  22     1331.07     1298.47     73.14 o 
  -5   1  22     1355.50     1235.47     68.30 o 
  -3   1  22       38.50       79.43     43.48 o 
  -1   1  22       35.36       34.45     42.31 o 
   1   1  22     1550.55     1397.56     98.26 o 
   3   1  22      275.57      379.92     69.00 o 
   5   1  22      263.72      193.62     49.53 o 
  -8   2  22        1.19       14.43     36.79 o 
  -6   2  22      673.83      690.34     72.65 o 
  -4   2  22      102.78      139.02     48.89 o 
  -2   2  22       11.54        4.16     40.68 o 
   0   2  22      448.66      528.57     68.99 o 
   2   2  22      118.55       17.84     45.01 o 
   4   2  22       75.80      157.11     58.57 o 
  -9   3  22      104.37      182.10     61.45 o 
  -7   3  22      308.38      268.41     48.20 o 
  -5   3  22     2882.72     3176.12    102.48 o 
  -3   3  22     2904.31     3127.81    128.59 o 
  -1   3  22       29.09       55.39     44.73 o 
   1   3  22       75.93       66.41     48.25 o 
   3   3  22      565.21      563.55     77.63 o 
   5   3  22     1067.46     1168.83     95.63 o 
  -8   4  22      439.13      410.34     56.11 o 
  -6   4  22     1577.97     1558.54    101.69 o 
  -4   4  22     1151.70     1077.18     69.75 o 
  -2   4  22       76.54       43.44     44.44 o 
   0   4  22      190.45      140.29     52.21 o 
   2   4  22      659.01      600.84     80.71 o 
   4   4  22      436.65      407.08     72.05 o 
  -7   5  22       79.16       76.67     53.12 o 
  -5   5  22       34.54       35.27     46.94 o 
  -3   5  22      409.17      382.59     66.45 o 
  -1   5  22       21.65       26.32     45.43 o 
   1   5  22      146.15      158.33     77.67 o 
   3   5  22      132.37      101.83     55.85 o 
  -6   6  22      858.20      789.76     92.22 o 
  -4   6  22     1930.09     2064.89    181.48 o 
  -2   6  22     1577.95     1692.41    258.35 o 
   0   6  22       35.43       85.51     82.79 o 
   2   6  22      185.36      211.02     67.44 o 
  -5   7  22     1462.94     1489.78    111.15 o 
  -3   7  22     1178.03     1136.80    144.96 o 
  -1   7  22      725.42      616.42     81.03 o 
   1   7  22      339.53      282.12     67.66 o 
  -4   8  22       52.47       70.56     58.15 o 
  -2   8  22       97.27        0.00     46.94 o 
   0   8  22        1.28        0.00     47.83 o 
  -9   1  23       96.66      191.93     60.78 o 
  -7   1  23      565.37      587.43     58.39 o 
  -5   1  23     1472.28     1330.76     92.36 o 
  -3   1  23     1313.32     1205.10     90.35 o 
  -1   1  23      132.95      237.04     57.50 o 
   1   1  23        6.50       10.26     44.22 o 
   3   1  23      389.88      437.18    200.26 o 
   5   1  23      363.24      141.85     63.44 o 
  -8   2  23       38.19       74.27     50.85 o 
  -6   2  23     1559.98     1390.10     94.63 o 
  -4   2  23     3429.75     3357.65    492.01 o 
  -2   2  23      272.76      281.04     58.78 o 
   0   2  23       39.52       54.19     71.92 o 
   2   2  23      769.68      703.28     91.74 o 
   4   2  23      156.92      118.60     45.32 o 
  -7   3  23       44.36       38.12     54.58 o 
  -5   3  23      110.15      156.27     55.06 o 
  -3   3  23      446.02      477.98     69.44 o 
  -1   3  23       16.47        0.00     43.16 o 
   1   3  23       32.91       78.12     51.69 o 
   3   3  23      115.32      141.81     59.04 o 
  -8   4  23      121.28       80.92     59.05 o 
  -6   4  23      568.27      388.28     67.59 o 
  -4   4  23      203.95      279.09     93.57 o 
  -2   4  23       84.37       75.55     49.06 o 
   0   4  23      131.57      123.51     76.55 o 
   2   4  23       29.58        0.00     47.25 o 
   4   4  23      317.57      231.20     67.06 o 
  -7   5  23      703.84      502.18     77.24 o 
  -5   5  23     3865.61     4233.37    372.86 o 
  -3   5  23     2122.38     2006.00    116.29 o 
  -1   5  23       96.23       32.18     47.75 o 
   1   5  23      524.75      545.27     86.78 o 
   3   5  23     1047.93      995.21    140.72 o 
  -6   6  23      252.83      110.50     71.84 o 
  -4   6  23      294.96      259.63    119.55 o 
  -2   6  23      631.75      682.79    117.63 o 
   0   6  23      325.55      326.86     68.76 o 
   2   6  23      106.30        0.00     50.56 o 
  -5   7  23        0.48       19.14     54.43 o 
  -3   7  23       95.61      235.10     90.14 o 
  -1   7  23      102.48       72.30     83.35 o 
  -8   0  24     1643.28     1354.16    140.80 o 
  -6   0  24     1538.79     1468.91    137.13 o 
  -4   0  24     2151.10     1888.28    151.03 o 
  -2   0  24     1371.62     1174.04    131.05 o 
   0   0  24      697.25      499.76    100.37 o 
   2   0  24     2039.56     1845.29    167.33 o 
   4   0  24      654.55      517.82    115.71 o 
  -7   1  24      118.93       64.12     48.97 o 
  -5   1  24       57.42       94.31     49.04 o 
  -3   1  24      518.57      373.81     62.23 o 
  -1   1  24      455.88      389.56     83.11 o 
   1   1  24       97.99        0.00     43.12 o 
   3   1  24      248.40      221.31    100.53 o 
  -8   2  24      139.55      110.12     76.71 o 
  -6   2  24       43.47       67.12     73.52 o 
  -4   2  24      108.19      144.91    143.76 o 
  -2   2  24      211.91      109.78     51.93 o 
   0   2  24       41.01       19.98     45.53 o 
   2   2  24       35.21       43.28     50.77 o 
   4   2  24       47.07       73.65     44.75 o 
  -7   3  24      302.08      279.20     64.87 o 
  -5   3  24      370.68      308.29     90.94 o 
  -3   3  24      199.32      157.29     56.20 o 
  -1   3  24      209.94      208.16     59.82 o 
   1   3  24       89.53       94.05     52.67 o 
   3   3  24       95.67       91.91     58.88 o 
  -6   4  24      420.44      433.14     71.38 o 
  -4   4  24      794.97      750.44     83.44 o 
  -2   4  24      844.16      839.29     87.75 o 
   0   4  24      131.74      112.49     53.91 o 
   2   4  24       87.21      107.23     57.34 o 
  -5   5  24        2.51       24.18     47.96 o 
  -3   5  24       16.82       50.18     51.42 o 
  -1   5  24       38.03        0.00     47.06 o 
   1   5  24       18.35        0.00     54.06 o 
  -4   6  24      929.38     1149.91    156.14 o 
  -2   6  24      448.03      433.89     74.53 o 
   0   6  24       84.61       72.49     61.45 o 
  -7   1  25      314.23      257.79     89.66 o 
  -5   1  25     2302.63     2336.02    119.09 o 
  -3   1  25      639.14      533.03    121.30 o 
  -1   1  25       25.77        0.00     46.60 o 
   1   1  25       32.04        0.00     48.63 o 
   3   1  25      431.78      631.76    120.34 o 
  -6   2  25     1138.98     1052.42    136.01 o 
  -4   2  25     1127.00     1190.85    156.62 o 
  -2   2  25      583.47      472.86     72.75 o 
   0   2  25      139.02       54.01     50.78 o 
   2   2  25      456.70      503.11     79.59 o 
  -7   3  25      119.67      163.29     57.53 o 
  -5   3  25       79.06       57.06     74.16 o 
  -3   3  25       45.39       24.41     48.61 o 
  -1   3  25        0.65       19.41     50.18 o 
   1   3  25       14.23        0.00     48.30 o 
  -6   4  25      523.11      665.33    128.18 o 
  -4   4  25      662.15      587.67    126.82 o 
  -2   4  25       71.96       58.32     56.50 o 
   0   4  25       24.83       59.20     52.76 o 
   2   4  25      262.31      273.05     70.54 o 
  -5   5  25     1310.59      906.50    141.76 o 
  -3   5  25      894.04      824.46     92.94 o 
  -1   5  25      466.54      398.05     73.83 o 
  -2   6  25       46.01        0.57     53.22 o 
  -6   0  26     1887.01     1690.90    153.43 o 
  -4   0  26     1247.22     1063.13    131.85 o 
  -2   0  26     1160.76      878.85    123.70 o 
   0   0  26      871.91      842.09    131.85 o 
   2   0  26     1803.61     2056.41    184.59 o 
  -7   1  26      520.63      399.71    102.92 o 
  -5   1  26      145.32       84.95     58.01 o 
  -3   1  26       15.50       25.89     55.46 o 
  -1   1  26      103.56       51.45     53.92 o 
   1   1  26      537.90      420.65     74.71 o 
  -6   2  26      220.22       85.18     80.87 o 
  -4   2  26       87.00       23.03     52.01 o 
  -2   2  26        0.69        4.89     48.58 o 
   0   2  26       96.67        4.52     52.33 o 
  -5   3  26      299.64      257.63     92.54 o 
  -3   3  26      213.48      144.40     73.12 o 
  -1   3  26      121.15       47.37     55.07 o 
   1   3  26      413.66      458.32     76.79 o 
  -4   4  26      863.26      992.80    146.56 o 
  -2   4  26      167.73      121.97    103.80 o 
   0   4  26      143.29      136.72     97.49 o 
  -5   1  27      214.79      188.67     62.20 o 
  -3   1  27     1784.48     1715.48    181.72 o 
  -1   1  27      575.42      574.08     83.44 o 
  -4   2  27      932.25      897.00     94.81 o 
  -2   2  27     2146.07     2360.93    153.91 o 
   0   2  27      597.41      649.71     87.36 o 
  -3   3  27      127.04      170.66     63.13 o 
  -1   3  27       91.74      100.67     59.16 o 
                                                 
